# Supplementary material for: Personality traits, rank attainment, and siring success throughout the lives of male chimpanzees of Gombe National Park
Source: PeerJ. 2023 Apr 24;11:e15083. doi: 10.7717/peerj.15083 (PMC10135409; doi:10.7717/peerj.15083)
Supplement: Supplemental Information 2 [file peerj-11-15083-s006.zip]

Archive with 2 entries (2 files):
- anon_discrete_vars.csv
- discrete_vars_analysis_anon.R
