# Supplementary material for: Personality traits, rank attainment, and siring success throughout the lives of male chimpanzees of Gombe National Park
Source: PeerJ. 2023 Apr 24;11:e15083. doi: 10.7717/peerj.15083 (PMC10135409; doi:10.7717/peerj.15083)
Supplement: Supplemental Information 2 [file peerj-11-15083-s006.zip › anon_discrete_vars.csv]

id	start_age	end_age	highest_elo_ord	highest_elo_card	start_elo_card	years_at_high_elo	elo_rise_slope	two_yr_elo_decline_slope	resid_dominance_new	resid_conscientiousness
m_24	12	31.3045859000684	2	0.812209776233391	0.327496208801182	1.02669404517454	0.0471688015421597	0.272515261204358	-0.560593208679509	0.60409679770496
m_5	12	34.3737166324435	3	0.743134089256199	0.316372473707503	0.131416837782341	0.031880218543918	0.178992429366354	1.14652952055056	0.167210128741298
m_96	12	33.347022587269	2	0.824774060224804	0.081721222332985	0.517453798767967	0.0770365438141828	0.0391770405065389	-0.68956861734015	-0.102993129798645
m_85	25.5934291581109	40.6707734428474	2	0.864592568310367	0.798088669833229	9.59069130732375		0.0180170107637679	0.133970401993217	0.174812554240896
m_30	12	42.7241615331964	1	0.999163191363324	0.402080479744478	4.88432580424367	0.0559307151136548	0.0437139386416943	-0.126333055586781	0.765792871931126
m_15	12	23.3319644079398	1	0.998557727644809	0.27036715783333	7.29089664613279	0.171276409431578		2.81051764943441	-1.18049063602164
m_64	24.5941136208077	29.0485968514716	1	0.993788699201786	0.96748399587354	3.9233401779603			1.62366071221538	-0.238094759068615
m_88	12	15.5619438740589	7	0.301653750242394	0.22460390102748	0.761122518822724	0.0275094606429781		-0.272329583536414	0.625932704577701
m_93	12	26.6173853524983	2	0.944037451536619	0.444358502628452	7.06091718001369	0.0481517416010443		1.6258485218702	-1.93008029811537
m_16	12	37.3634496919918	1	0.999720393507534	0.481514453723629	5.25667351129363	0.0511898101042103	0.315730451381387	0.201699182143555	-0.915694976860099
m_13	12	19.0198494182067	2	0.736851093490819	0.314559528843304	0.761122518822724	0.0674724356706626		-0.164487351700271	0.564912591051609
m_25	13.4127310061602	39.9644079397673	1	0.999788773866113	0.331929668318302	10.7132101300479	0.368383656416227	0.156097782824245	0.0800492860751447	-1.77431484112802
m_60	12	29.2566735112936	5	0.597534959755869	0.253171262051802	0.147843942505133	0.0291366837496187	0.219108207310378	-0.048486268266298	-0.140033887670584
m_40	31.5947980835045	34.9075975359343	2	0.673322310661773	0.485211191749628	0.0109514031485284	0.0813107528788888		0.872548321650562	-2.23518086574584
m_76	21.5934291581109	30.8501026694045	2	0.841350950276862	0.34886902391287	3.04175222450376	0.0791528312502971		0.374723807480446	-0.945184686572222
m_91	12	28.3504449007529	1	0.995017370706174	0.347826995989376	2.64750171115674	0.0452390444795748		0.300109369057074	1.60536933940267
m_62	12.2026009582478	21.4154688569473	5	0.562584640919347	0.0538193611147751	7.00342231348391	0.511756644403987		-0.753836394510872	-0.57692055663425
m_29	12	26.2395619438741	3	0.744125746700091	0.179454075552623	0.125941136208077	0.0864764477512003	0.104999517121092	-0.71026193984545	0.781698161565056
m_79	12	37.7303216974675	8	0.380227436241444	0.373923307212113	25.7303216974675			-1.05885757716882	0.757718805910902
m_74	12	14.6694045174538	5	0.364377675745601	0.362467670453445	0.125941136208077		0.00631055898231916	-0.255814418000271	-0.350645998538709
m_39	16.5941136208077	18.3436002737851	4	0.630041783276591	0.426487339126253	0.777549623545517	0.0202314427196965		-0.872025287599666	0.442872363999423
m_9	12	32.5776865160849	1	0.99343717893533	0.313326463057169	2.9678302532512	0.0826234158691362	0.0797039157254878	1.3104806779596	0.0190470972535416
m_63	12	19.564681724846	5	0.452701126375584	0.220258838835504	0.761122518822724	0.0314987217703156		-0.71842079144328	1.42562452676116
m_87	22.5954825462012	31.813826146475	2	0.841141421974819	0.588110750071403	8.13415468856947	0.253332905273504		-0.451003021507742	-0.219574380132646
m_66	12	34.2094455852156	2	0.867125311811338	0.21049339755231	5.33333333333333	0.0519755545074023	0.176437383550884	0.259569800948278	0.461278343878338
m_20	12	20.6707734428474	2	0.817519986821933	0.327953553864536	0.0930869267624914	0.0528183541100674		1.87694858861008	-1.77099931319125
m_58	12	40.2190280629706	1	0.997904281950568	0.306997362546692	2.85010266940452	0.119795871238969	0.0977411263913545	1.27506507489201	-0.0899317275808601
m_61	12	21.9822039698836	6	0.388342480720367	0.18046394412872	0.761122518822724	0.0159081448522634		-0.795223039521473	1.02031963895124
