# Supplementary material for: Personality traits, rank attainment, and siring success throughout the lives of male chimpanzees of Gombe National Park
Source: PeerJ. 2023 Apr 24;11:e15083. doi: 10.7717/peerj.15083 (PMC10135409; doi:10.7717/peerj.15083)
Supplement: Supplemental Information 3 [file peerj-11-15083-s007.zip › GAMMdata.xlsx]

## Sheet: Sheet 1
chimpcode
