# Supplementary material for: Personality traits, rank attainment, and siring success throughout the lives of male chimpanzees of Gombe National Park
Source: PeerJ. 2023 Apr 24;11:e15083. doi: 10.7717/peerj.15083 (PMC10135409; doi:10.7717/peerj.15083)
Supplement: Supplemental Information 4 [file peerj-11-15083-s008.zip › analysis_data_anon.csv]

start_date	id1	sire	age	age2	id1_elo11	qgr	nmales	dom_z	consc_z	extra_z	agree_z	neuro_z	open_z
1986-08-21	m_24	1	-0.30607103188143	0.0936794765569633	-0.197663545976116	0.0674	8	-0.560593208679509	0.60409679770496	0.210229605303129	-1.17691552057728	-1.1384277081924	-1.05798956572115
1986-08-21	m_48	0	-0.536984048537054	0.288351868383245	-1.37225411291913	-0.1393	8	-0.68956861734015	-0.102993129798645	0.533659767307944	0.114689067971712	-1.1384277081924	-0.823532044231702
1986-08-21	m_99	0	1.68242604498426	2.83055739684138	1.20936220590733	0.5974	8	0.133970401993217	0.174812554240896	0.210229605303129	1.11927041462093	0.805007880947818	0.348755563215561
1986-08-21	m_72	0	-0.783267436270374	0.613507876721564	-0.27473606561606	-0.3578	8	-0.126333055586781	0.765792871931126	-0.396201948455897	2.37499709793245	-2.38006711236532	1.37450721973192
1986-08-21	m_97	0	-1.45027005094436	2.10328322066615	-0.247505105495363	-0.1483	8	0.201699182143555	-0.915694976860099	1.37457818852046	-0.315845794877954	0.761820423411369	0.161189546024
1986-08-21	m_44	0	0.0921288141779587	0.00848771840183684	1.73718447212045	0.0128	8	0.0800492860751447	-1.77431484112802	1.50395025332239	-0.172334173928065	0.157196017901079	-0.354617001252797
1986-08-21	m_59	0	-0.839387163228475	0.704570809792746	-1.70718171203077	0.1368	8	-0.71026193984545	0.781698161565056	-0.113200556701685	-0.315845794877954	1.02094516863006	0.114298041726109
1986-08-21	m_49	0	-0.968426790183088	0.937850447944318	0.687202874236125	0.0094	8	1.27506507489201	-0.0899317275808601	1.98909549632961	0.975758793671044	0.805007880947818	-1.05798956572115
1987-09-08	m_24	0	-0.169167494142879	0.0286176410745809	0.827786934925196	-0.0703	9	-0.560593208679509	0.60409679770496	0.210229605303129	-1.17691552057728	-1.1384277081924	-1.05798956572115
1987-09-08	m_48	0	-0.400080510798503	0.160064415120791	-1.06074148191858	0.0196	9	-0.68956861734015	-0.102993129798645	0.533659767307944	0.114689067971712	-1.1384277081924	-0.823532044231702
1987-09-08	m_99	0	1.81932958272281	3.30996013057036	0.331309972558633	-0.2989	9	0.133970401993217	0.174812554240896	0.210229605303129	1.11927041462093	0.805007880947818	0.348755563215561
1987-09-08	m_72	0	-0.646363898531823	0.417786289325257	1.17111762419505	-0.0563	9	-0.126333055586781	0.765792871931126	-0.396201948455897	2.37499709793245	-2.38006711236532	1.37450721973192
1987-09-08	m_97	0	-1.31336651320581	1.72493159801038	-0.351279089154663	-0.0363	9	0.201699182143555	-0.915694976860099	1.37457818852046	-0.315845794877954	0.761820423411369	0.161189546024
1987-09-08	m_44	1	0.22903235191651	0.0524558182244081	1.73919165643676	-0.0384	9	0.0800492860751447	-1.77431484112802	1.50395025332239	-0.172334173928065	0.157196017901079	-0.354617001252797
1987-09-08	m_59	0	-0.702483625489923	0.493483244081467	-1.73422967893865	-0.0554	9	-0.71026193984545	0.781698161565056	-0.113200556701685	-0.315845794877954	1.02094516863006	0.114298041726109
1987-09-08	m_19	0	-1.45455945682651	2.11574321344342	-0.985399038945893	-0.0805	9	0.259569800948278	0.461278343878338	-0.153629326952287	0.113044011181348	0.211180339821641	-0.647688903114612
1987-09-08	m_49	0	-0.831523252444537	0.691430919355941	0.177910920758672	-0.2625	9	1.27506507489201	-0.0899317275808601	1.98909549632961	0.975758793671044	0.805007880947818	-1.05798956572115
1987-09-23	m_24	0	-0.163805736790194	0.0268323194053784	0.908056117133431	0.2434	9	-0.560593208679509	0.60409679770496	0.210229605303129	-1.17691552057728	-1.1384277081924	-1.05798956572115
1987-09-23	m_48	0	-0.394718753445818	0.15580289432182	-1.0559185210343	0.246	9	-0.68956861734015	-0.102993129798645	0.533659767307944	0.114689067971712	-1.1384277081924	-0.823532044231702
1987-09-23	m_99	0	1.8246913400755	3.32949848654651	0.220373305410699	-0.0566	9	0.133970401993217	0.174812554240896	0.210229605303129	1.11927041462093	0.805007880947818	0.348755563215561
1987-09-23	m_72	0	-0.641002141179138	0.41088374499624	1.15673687864734	0.198	9	-0.126333055586781	0.765792871931126	-0.396201948455897	2.37499709793245	-2.38006711236532	1.37450721973192
1987-09-23	m_97	0	-1.30800475585312	1.71087644133439	-0.33825595169661	0.3722	9	0.201699182143555	-0.915694976860099	1.37457818852046	-0.315845794877954	0.761820423411369	0.161189546024
1987-09-23	m_44	0	0.234394109269194	0.054940598460099	1.73912209911364	-0.2176	9	0.0800492860751447	-1.77431484112802	1.50395025332239	-0.172334173928065	0.157196017901079	-0.354617001252797
1987-09-23	m_59	0	-0.697121868137239	0.485978899035154	-1.73343029097666	-0.1094	9	-0.71026193984545	0.781698161565056	-0.113200556701685	-0.315845794877954	1.02094516863006	0.114298041726109
1987-09-23	m_19	0	-1.44919769947382	2.10017397216022	-0.979860078566066	-0.1427	9	0.259569800948278	0.461278343878338	-0.153629326952287	0.113044011181348	0.211180339821641	-0.647688903114612
1987-09-23	m_49	1	-0.826161495091852	0.682542815972404	0.191787882334992	-0.1975	9	1.27506507489201	-0.0899317275808601	1.98909549632961	0.975758793671044	0.805007880947818	-1.05798956572115
1988-02-08	m_24	1	-0.114477569145494	0.0131051138374614	1.02643901052555	0.0086	11	-0.560593208679509	0.60409679770496	0.210229605303129	-1.17691552057728	-1.1384277081924	-1.05798956572115
1988-02-08	m_48	0	-0.345390585801118	0.119294656760039	-0.591165037267395	0.1433	11	-0.68956861734015	-0.102993129798645	0.533659767307944	0.114689067971712	-1.1384277081924	-0.823532044231702
1988-02-08	m_99	0	1.8740195077202	3.51194911531585	0.597526751006502	0.5097	11	0.133970401993217	0.174812554240896	0.210229605303129	1.11927041462093	0.805007880947818	0.348755563215561
1988-02-08	m_72	0	-0.591673973534438	0.350078090958031	1.24495752968132	0.0254	11	-0.126333055586781	0.765792871931126	-0.396201948455897	2.37499709793245	-2.38006711236532	1.37450721973192
1988-02-08	m_97	0	-1.25867658820842	1.584266753704	-0.0680029827796061	-0.0214	11	0.201699182143555	-0.915694976860099	1.37457818852046	-0.315845794877954	0.761820423411369	0.161189546024
1988-02-08	m_44	0	0.283722276913894	0.0804983304172045	1.73929122970101	0.2443	11	0.0800492860751447	-1.77431484112802	1.50395025332239	-0.172334173928065	0.157196017901079	-0.354617001252797
1988-02-08	m_42	0	-1.42953792251398	2.04357867190558	-0.449428686924699	0.4398	11	-0.048486268266298	-0.140033887670584	-0.113200556701685	-0.315845794877954	0.805007880947818	-0.471845761997523
1988-02-08	m_59	0	-0.647793700492539	0.419636678397817	-1.75779052875473	0.3423	11	-0.71026193984545	0.781698161565056	-0.113200556701685	-0.315845794877954	1.02094516863006	0.114298041726109
1988-02-08	m_19	0	-1.39986953182912	1.95963470614348	-1.06614494739049	0.1727	11	0.259569800948278	0.461278343878338	-0.153629326952287	0.113044011181348	0.211180339821641	-0.647688903114612
1988-02-08	m_49	0	-0.776833327447152	0.603470018632615	-0.217417990168357	-0.0358	11	1.27506507489201	-0.0899317275808601	1.98909549632961	0.975758793671044	0.805007880947818	-1.05798956572115
1989-06-15	m_24	0	0.061745522512745	0.00381250955037191	0.159958989062465	0.0668	12	-0.560593208679509	0.60409679770496	0.210229605303129	-1.17691552057728	-1.1384277081924	-1.05798956572115
1989-06-15	m_20	0	-1.42131656123986	2.0201407672547	-0.978945193676052	-0.079	12	1.14652952055056	0.167210128741298	-1.08349104271613	1.40629365652071	-0.274678557463414	-1.17521832646588
1989-06-15	m_48	1	-0.169167494142879	0.0286176410745809	0.582736692337672	-0.0802	12	-0.68956861734015	-0.102993129798645	0.533659767307944	0.114689067971712	-1.1384277081924	-0.823532044231702
1989-06-15	m_99	0	2.05024259937844	4.20349471630604	0.623015717693634	0.084	12	0.133970401993217	0.174812554240896	0.210229605303129	1.11927041462093	0.805007880947818	0.348755563215561
1989-06-15	m_72	0	-0.415450881876199	0.172599435251711	0.313165640971264	0.0852	12	-0.126333055586781	0.765792871931126	-0.396201948455897	2.37499709793245	-2.38006711236532	1.37450721973192
1989-06-15	m_97	0	-1.08245349655018	1.17170557219372	-0.570230275196562	-0.0798	12	0.201699182143555	-0.915694976860099	1.37457818852046	-0.315845794877954	0.761820423411369	0.161189546024
1989-06-15	m_42	0	-1.25331483085574	1.57079806524295	-1.22946969147881	0.1694	12	-0.048486268266298	-0.140033887670584	-0.113200556701685	-0.315845794877954	0.805007880947818	-0.471845761997523
1989-06-15	m_59	0	-0.4715706088343	0.222378839116352	0.865293637684931	0.0131	12	-0.71026193984545	0.781698161565056	-0.113200556701685	-0.315845794877954	1.02094516863006	0.114298041726109
1989-06-15	m_19	0	-1.22364644017088	1.49731061054287	-1.53061393665257	-0.004	12	0.259569800948278	0.461278343878338	-0.153629326952287	0.113044011181348	0.211180339821641	-0.647688903114612
1989-06-15	m_49	0	-0.600610235788913	0.360732655334414	1.68252784478487	-0.0332	12	1.27506507489201	-0.0899317275808601	1.98909549632961	0.975758793671044	0.805007880947818	-1.05798956572115
1989-06-19	m_24	0	0.063175324473461	0.00399112162232707	0.159958989062465	-0.01	12	-0.560593208679509	0.60409679770496	0.210229605303129	-1.17691552057728	-1.1384277081924	-1.05798956572115
1989-06-19	m_20	0	-1.41988675927915	2.01607840917623	-0.978945193676052	-0.0517	12	1.14652952055056	0.167210128741298	-1.08349104271613	1.40629365652071	-0.274678557463414	-1.17521832646588
1989-06-19	m_48	0	-0.167737692182163	0.028135933378598	0.582736692337672	0.2276	12	-0.68956861734015	-0.102993129798645	0.533659767307944	0.114689067971712	-1.1384277081924	-0.823532044231702
1989-06-19	m_99	0	2.05167240133915	4.20935964241676	0.623015717693634	0.0918	12	0.133970401993217	0.174812554240896	0.210229605303129	1.11927041462093	0.805007880947818	0.348755563215561
1989-06-19	m_72	0	-0.414021079915483	0.171413454614383	0.313165640971264	0.0101	12	-0.126333055586781	0.765792871931126	-0.396201948455897	2.37499709793245	-2.38006711236532	1.37450721973192
1989-06-19	m_97	0	-1.08102369458947	1.16861222826386	-0.570230275196562	-0.21	12	0.201699182143555	-0.915694976860099	1.37457818852046	-0.315845794877954	0.761820423411369	0.161189546024
1989-06-19	m_42	0	-1.25188502889502	1.56721612557149	-1.22946969147881	-0.0087	12	-0.048486268266298	-0.140033887670584	-0.113200556701685	-0.315845794877954	0.805007880947818	-0.471845761997523
1989-06-19	m_59	0	-0.470140806873584	0.221032378287744	0.865293637684931	0.1988	12	-0.71026193984545	0.781698161565056	-0.113200556701685	-0.315845794877954	1.02094516863006	0.114298041726109
1989-06-19	m_19	0	-1.22221663821017	1.49381351071776	-1.53061393665257	-0.1717	12	0.259569800948278	0.461278343878338	-0.153629326952287	0.113044011181348	0.211180339821641	-0.647688903114612
1989-06-19	m_49	1	-0.599180433828197	0.359017192282546	1.68252784478487	-0.1494	12	1.27506507489201	-0.0899317275808601	1.98909549632961	0.975758793671044	0.805007880947818	-1.05798956572115
1989-09-02	m_24	0	0.089984111236885	0.0080971402750921	-0.483790638970953	0.0144	12	-0.560593208679509	0.60409679770496	0.210229605303129	-1.17691552057728	-1.1384277081924	-1.05798956572115
1989-09-02	m_20	0	-1.39307797251572	1.94066623750851	-0.975272358448601	-0.3716	12	1.14652952055056	0.167210128741298	-1.08349104271613	1.40629365652071	-0.274678557463414	-1.17521832646588
1989-09-02	m_48	0	-0.140928905418739	0.0198609563825239	0.722849957158111	-0.0301	12	-0.68956861734015	-0.102993129798645	0.533659767307944	0.114689067971712	-1.1384277081924	-0.823532044231702
1989-09-02	m_99	0	2.07848118810257	4.32008404929629	0.45353686600276	0.0291	12	0.133970401993217	0.174812554240896	0.210229605303129	1.11927041462093	0.805007880947818	0.348755563215561
1989-09-02	m_72	0	-0.387212293152059	0.149933359968076	0.833776038450312	0.1159	12	-0.126333055586781	0.765792871931126	-0.396201948455897	2.37499709793245	-2.38006711236532	1.37450721973192
1989-09-02	m_97	0	-1.05421490782604	1.11136907188267	-0.505121622337516	-0.2583	12	0.201699182143555	-0.915694976860099	1.37457818852046	-0.315845794877954	0.761820423411369	0.161189546024
1989-09-02	m_42	0	-1.2250762421316	1.50081179903528	-1.265083276634	0.0911	12	-0.048486268266298	-0.140033887670584	-0.113200556701685	-0.315845794877954	0.805007880947818	-0.471845761997523
1989-09-02	m_59	0	-0.44333202011016	0.196543280054955	0.708480719373574	0.0848	12	-0.71026193984545	0.781698161565056	-0.113200556701685	-0.315845794877954	1.02094516863006	0.114298041726109
1989-09-02	m_19	0	-1.19540785144674	1.42899993130052	-1.2308826933667	-0.0734	12	0.259569800948278	0.461278343878338	-0.153629326952287	0.113044011181348	0.211180339821641	-0.647688903114612
1989-09-02	m_49	1	-0.572371647064773	0.327609302363641	1.71092095988349	0.1199	12	1.27506507489201	-0.0899317275808601	1.98909549632961	0.975758793671044	0.805007880947818	-1.05798956572115
1991-01-06	m_24	0	0.265492301914766	0.0704861623760014	-0.759899168256016	0.2434	11	-0.560593208679509	0.60409679770496	0.210229605303129	-1.17691552057728	-1.1384277081924	-1.05798956572115
1991-01-06	m_20	0	-1.21756978183784	1.48247617364465	-1.05380109848309	0.0417	11	1.14652952055056	0.167210128741298	-1.08349104271613	1.40629365652071	-0.274678557463414	-1.17521832646588
1991-01-06	m_48	0	0.0345792852591421	0.00119572696903312	0.36441685722505	0.246	11	-0.68956861734015	-0.102993129798645	0.533659767307944	0.114689067971712	-1.1384277081924	-0.823532044231702
1991-01-06	m_99	1	2.25398937878046	5.08046811965511	1.01378035130716	-0.0566	11	0.133970401993217	0.174812554240896	0.210229605303129	1.11927041462093	0.805007880947818	0.348755563215561
1991-01-06	m_72	0	-0.211704102474178	0.0448186270043972	1.18933872023172	0.198	11	-0.126333055586781	0.765792871931126	-0.396201948455897	2.37499709793245	-2.38006711236532	1.37450721973192
1991-01-06	m_97	0	-0.878706717148163	0.772125494761301	0.0119229992853869	0.3722	11	0.201699182143555	-0.915694976860099	1.37457818852046	-0.315845794877954	0.761820423411369	0.161189546024
1991-01-06	m_42	0	-1.04956805145372	1.10159309463235	-1.42141950139893	-0.1986	11	-0.048486268266298	-0.140033887670584	-0.113200556701685	-0.315845794877954	0.805007880947818	-0.471845761997523
1991-01-06	m_59	0	-0.267823829432278	0.0717296036117702	-0.124136914002722	-0.1094	11	-0.71026193984545	0.781698161565056	-0.113200556701685	-0.315845794877954	1.02094516863006	0.114298041726109
1991-01-06	m_19	0	-1.01989966076886	1.04019531803644	-1.19490770639835	-0.1427	11	0.259569800948278	0.461278343878338	-0.153629326952287	0.113044011181348	0.211180339821641	-0.647688903114612
1991-01-06	m_49	0	-0.396863456386892	0.157500603015351	1.72408013756705	-0.1975	11	1.27506507489201	-0.0899317275808601	1.98909549632961	0.975758793671044	0.805007880947818	-1.05798956572115
1991-07-03	m_24	0	0.329118489166625	0.108318979911322	-0.841861183096277	0.0674	11	-0.560593208679509	0.60409679770496	0.210229605303129	-1.17691552057728	-1.1384277081924	-1.05798956572115
1991-07-03	m_20	0	-1.15394359458598	1.33158581948601	-1.10316902094998	-0.2133	11	1.14652952055056	0.167210128741298	-1.08349104271613	1.40629365652071	-0.274678557463414	-1.17521832646588
1991-07-03	m_48	0	0.0982054725110017	0.00964431483110911	0.69937046012615	-0.1393	11	-0.68956861734015	-0.102993129798645	0.533659767307944	0.114689067971712	-1.1384277081924	-0.823532044231702
1991-07-03	m_99	0	2.31761556603232	5.37134191191529	1.02737985108447	0.5974	11	0.133970401993217	0.174812554240896	0.210229605303129	1.11927041462093	0.805007880947818	0.348755563215561
1991-07-03	m_72	0	-0.148077915222319	0.0219270689765882	1.1678869394659	-0.3578	11	-0.126333055586781	0.765792871931126	-0.396201948455897	2.37499709793245	-2.38006711236532	1.37450721973192
1991-07-03	m_97	0	-0.815080529896303	0.664356270216039	0.0424019144135443	-0.1483	11	0.201699182143555	-0.915694976860099	1.37457818852046	-0.315845794877954	0.761820423411369	0.161189546024
1991-07-03	m_42	0	-0.985941864201858	0.972081359585835	-1.39541584444662	0.3175	11	-0.048486268266298	-0.140033887670584	-0.113200556701685	-0.315845794877954	0.805007880947818	-0.471845761997523
1991-07-03	m_59	0	-0.204197642180419	0.0416966770720426	-0.0472177902901871	0.1368	11	-0.71026193984545	0.781698161565056	-0.113200556701685	-0.315845794877954	1.02094516863006	0.114298041726109
1991-07-03	m_19	0	-0.956273473517002	0.914458956152273	-1.0792191884547	-0.0334	11	0.259569800948278	0.461278343878338	-0.153629326952287	0.113044011181348	0.211180339821641	-0.647688903114612
1991-07-03	m_49	1	-0.333237269135032	0.111047077540574	1.73015984939069	0.0094	11	1.27506507489201	-0.0899317275808601	1.98909549632961	0.975758793671044	0.805007880947818	-1.05798956572115
1992-05-13	m_24	0	0.441715393573006	0.195112488919355	-0.65316396814562	-0.1246	11	-0.560593208679509	0.60409679770496	0.210229605303129	-1.17691552057728	-1.1384277081924	-1.05798956572115
1992-05-13	m_20	0	-1.0413466901796	1.08440292914801	-1.01958074532032	-0.151	11	1.14652952055056	0.167210128741298	-1.08349104271613	1.40629365652071	-0.274678557463414	-1.17521832646588
1992-05-13	m_48	0	0.210802376917381	0.0444376421140177	0.858028918668721	0.0902	11	-0.68956861734015	-0.102993129798645	0.533659767307944	0.114689067971712	-1.1384277081924	-0.823532044231702
1992-05-13	m_72	0	-0.0354810108159384	0.00125890212852074	1.68241342705054	-0.044	11	-0.126333055586781	0.765792871931126	-0.396201948455897	2.37499709793245	-2.38006711236532	1.37450721973192
1992-05-13	m_97	1	-0.702483625489923	0.493483244081467	0.622735292728701	-0.0245	11	0.201699182143555	-0.915694976860099	1.37457818852046	-0.315845794877954	0.761820423411369	0.161189546024
1992-05-13	m_42	0	-0.873344959795478	0.762731418800165	-1.47547936938573	-0.2462	11	-0.048486268266298	-0.140033887670584	-0.113200556701685	-0.315845794877954	0.805007880947818	-0.471845761997523
1992-05-13	m_21	0	-1.42667831859255	2.03541102474205	-0.716766770266489	-0.1717	11	0.300109369057074	1.60536933940267	-1.08349104271613	1.5498052774706	-1.1384277081924	-1.05798956572115
1992-05-13	m_59	0	-0.0916007377740391	0.00839069516074828	0.0258785999979706	0.129	11	-0.71026193984545	0.781698161565056	-0.113200556701685	-0.315845794877954	1.02094516863006	0.114298041726109
1992-05-13	m_19	0	-0.843676569110622	0.711790153266271	-0.788591558317444	0.1195	11	0.259569800948278	0.461278343878338	-0.153629326952287	0.113044011181348	0.211180339821641	-0.647688903114612
1992-05-13	m_49	0	-0.220640364728653	0.0486821705475929	1.43108487682353	0.0988	11	1.27506507489201	-0.0899317275808601	1.98909549632961	0.975758793671044	0.805007880947818	-1.05798956572115
1992-11-29	m_24	0	0.513205491608802	0.263379876617433	-0.129855556261304	-0.0703	11	-0.560593208679509	0.60409679770496	0.210229605303129	-1.17691552057728	-1.1384277081924	-1.05798956572115
1992-11-29	m_20	0	-0.969856592143804	0.940621809324793	-1.3267638237939	-0.1016	11	1.14652952055056	0.167210128741298	-1.08349104271613	1.40629365652071	-0.274678557463414	-1.17521832646588
1992-11-29	m_48	0	0.282292474953178	0.0796890414151908	0.543777706274299	0.0196	11	-0.68956861734015	-0.102993129798645	0.533659767307944	0.114689067971712	-1.1384277081924	-0.823532044231702
1992-11-29	m_72	0	0.036009087219858	0.00129665436240734	1.7290844765371	-0.0563	11	-0.126333055586781	0.765792871931126	-0.396201948455897	2.37499709793245	-2.38006711236532	1.37450721973192
1992-11-29	m_97	1	-0.630993527454127	0.398152831689002	0.731411668640422	-0.0363	11	0.201699182143555	-0.915694976860099	1.37457818852046	-0.315845794877954	0.761820423411369	0.161189546024
1992-11-29	m_42	0	-0.801854861759681	0.642971219327637	-0.6921652063492	-0.0957	11	-0.048486268266298	-0.140033887670584	-0.113200556701685	-0.315845794877954	0.805007880947818	-0.471845761997523
1992-11-29	m_21	0	-1.35518822055675	1.83653511313577	-1.45899912816761	-0.2202	11	0.300109369057074	1.60536933940267	-1.08349104271613	1.5498052774706	-1.1384277081924	-1.05798956572115
1992-11-29	m_59	0	-0.0201106397382422	0.000404437830681366	-0.0425516483131387	-0.0554	11	-0.71026193984545	0.781698161565056	-0.113200556701685	-0.315845794877954	1.02094516863006	0.114298041726109
1992-11-29	m_19	0	-0.772186471074825	0.596271946110992	-0.754420594251764	-0.0805	11	0.259569800948278	0.461278343878338	-0.153629326952287	0.113044011181348	0.211180339821641	-0.647688903114612
1992-11-29	m_49	0	-0.149150266692856	0.02224580205455	1.30506328143356	-0.2625	11	1.27506507489201	-0.0899317275808601	1.98909549632961	0.975758793671044	0.805007880947818	-1.05798956572115
1994-10-13	m_24	0	0.757344176401049	0.573570201528583	-0.223159536928454	0.0668	12	-0.560593208679509	0.60409679770496	0.210229605303129	-1.17691552057728	-1.1384277081924	-1.05798956572115
1994-10-13	m_20	1	-0.725717907351558	0.526666481050724	-1.23213782124151	-0.079	12	1.14652952055056	0.167210128741298	-1.08349104271613	1.40629365652071	-0.274678557463414	-1.17521832646588
1994-10-13	m_48	0	0.526431159745425	0.277129765950913	0.765259774256839	-0.0802	12	-0.68956861734015	-0.102993129798645	0.533659767307944	0.114689067971712	-1.1384277081924	-0.823532044231702
1994-10-13	m_72	0	0.280147772012105	0.0784827741633462	1.73448663813166	0.0852	12	-0.126333055586781	0.765792871931126	-0.396201948455897	2.37499709793245	-2.38006711236532	1.37450721973192
1994-10-13	m_97	0	-0.38685484266188	0.149656669290948	1.32941221102151	-0.0798	12	0.201699182143555	-0.915694976860099	1.37457818852046	-0.315845794877954	0.761820423411369	0.161189546024
1994-10-13	m_42	0	-0.557716176967435	0.311047334051171	-0.684273822350827	0.1694	12	-0.048486268266298	-0.140033887670584	-0.113200556701685	-0.315845794877954	0.805007880947818	-0.471845761997523
1994-10-13	m_21	0	-1.1110495357645	1.23443107092252	-1.5772940366716	0.1024	12	0.300109369057074	1.60536933940267	-1.08349104271613	1.5498052774706	-1.1384277081924	-1.05798956572115
1994-10-13	m_59	0	0.224028045054004	0.0501885649707189	0.618093128949912	0.0131	12	-0.71026193984545	0.781698161565056	-0.113200556701685	-0.315845794877954	1.02094516863006	0.114298041726109
1994-10-13	m_22	0	-1.28655772644238	1.6552307834686	-0.777565579778982	0.0947	12	1.3104806779596	0.0190470972535416	0.371944686305536	0.688735551771265	1.45281974399456	-0.471845761997523
1994-10-13	m_19	0	-0.528047786282579	0.278834464597932	-0.542094310652934	-0.004	12	0.259569800948278	0.461278343878338	-0.153629326952287	0.113044011181348	0.211180339821641	-0.647688903114612
1994-10-13	m_49	0	0.0949884180993905	0.00902279957302462	0.213906191729871	-0.0332	12	1.27506507489201	-0.0899317275808601	1.98909549632961	0.975758793671044	0.805007880947818	-1.05798956572115
1995-01-23	m_24	0	0.793804126399305	0.630124991088564	-0.170893473677865	0.2434	12	-0.560593208679509	0.60409679770496	0.210229605303129	-1.17691552057728	-1.1384277081924	-1.05798956572115
1995-01-23	m_20	0	-0.689257957353301	0.475076531774845	-1.26483692966509	0.0417	12	1.14652952055056	0.167210128741298	-1.08349104271613	1.40629365652071	-0.274678557463414	-1.17521832646588
1995-01-23	m_48	0	0.562891109743681	0.316846401428473	0.775907766753282	0.246	12	-0.68956861734015	-0.102993129798645	0.533659767307944	0.114689067971712	-1.1384277081924	-0.823532044231702
1995-01-23	m_72	0	0.316607722010361	0.10024044963659	1.7341376292416	0.198	12	-0.126333055586781	0.765792871931126	-0.396201948455897	2.37499709793245	-2.38006711236532	1.37450721973192
1995-01-23	m_97	1	-0.350394892663624	0.122776580804753	1.3548470346631	0.3722	12	0.201699182143555	-0.915694976860099	1.37457818852046	-0.315845794877954	0.761820423411369	0.161189546024
1995-01-23	m_42	0	-0.521256226969178	0.271708054154144	-0.684705856700562	-0.1986	12	-0.048486268266298	-0.140033887670584	-0.113200556701685	-0.315845794877954	0.805007880947818	-0.471845761997523
1995-01-23	m_21	0	-1.07458958576625	1.15474277783727	-1.56826051828565	0.092	12	0.300109369057074	1.60536933940267	-1.08349104271613	1.5498052774706	-1.1384277081924	-1.05798956572115
1995-01-23	m_59	0	0.26048799505226	0.0678539955663463	0.624049079314058	-0.1094	12	-0.71026193984545	0.781698161565056	-0.113200556701685	-0.315845794877954	1.02094516863006	0.114298041726109
1995-01-23	m_22	0	-1.25009777644413	1.56274445067055	-0.777274203061501	0.0824	12	1.3104806779596	0.0190470972535416	0.371944686305536	0.688735551771265	1.45281974399456	-0.471845761997523
1995-01-23	m_19	0	-0.491587836284323	0.241658600782702	-0.544972772125599	-0.1427	12	0.259569800948278	0.461278343878338	-0.153629326952287	0.113044011181348	0.211180339821641	-0.647688903114612
1995-01-23	m_49	0	0.131448368097647	0.0172786734755345	0.212240940210915	-0.1975	12	1.27506507489201	-0.0899317275808601	1.98909549632961	0.975758793671044	0.805007880947818	-1.05798956572115
1995-04-29	m_24	0	0.828119373456487	0.685781696693965	-0.190662756635629	-0.0091	12	-0.560593208679509	0.60409679770496	0.210229605303129	-1.17691552057728	-1.1384277081924	-1.05798956572115
1995-04-29	m_20	0	-0.654942710296119	0.428949953770026	-1.25235000424304	-0.0508	12	1.14652952055056	0.167210128741298	-1.08349104271613	1.40629365652071	-0.274678557463414	-1.17521832646588
1995-04-29	m_48	0	0.597206356800864	0.356655432603361	0.915623210044293	0.0879	12	-0.68956861734015	-0.102993129798645	0.533659767307944	0.114689067971712	-1.1384277081924	-0.823532044231702
1995-04-29	m_72	0	0.350922969067543	0.12314693021918	1.7351658976208	0.0935	12	-0.126333055586781	0.765792871931126	-0.396201948455897	2.37499709793245	-2.38006711236532	1.37450721973192
1995-04-29	m_97	0	-0.316079645606441	0.0999063423666936	1.33868559230587	0.2747	12	0.201699182143555	-0.915694976860099	1.37457818852046	-0.315845794877954	0.761820423411369	0.161189546024
1995-04-29	m_42	0	-0.486940979911996	0.237111517917655	-0.445591278942932	0.0779	12	-0.048486268266298	-0.140033887670584	-0.113200556701685	-0.315845794877954	0.805007880947818	-0.471845761997523
1995-04-29	m_21	0	-1.04027433870906	1.08217069977658	-1.55655234719968	-0.1443	12	0.300109369057074	1.60536933940267	-1.08349104271613	1.5498052774706	-1.1384277081924	-1.05798956572115
1995-04-29	m_59	0	0.294803242109443	0.0869089515582388	0.44024302585887	-0.3343	12	-0.71026193984545	0.781698161565056	-0.113200556701685	-0.315845794877954	1.02094516863006	0.114298041726109
1995-04-29	m_22	1	-1.21578252938695	1.47812715876252	-0.997378662246462	-0.0844	12	1.3104806779596	0.0190470972535416	0.371944686305536	0.688735551771265	1.45281974399456	-0.471845761997523
1995-04-29	m_19	0	-0.45727258922714	0.209098220858493	-0.550050417925007	-0.2439	12	0.259569800948278	0.461278343878338	-0.153629326952287	0.113044011181348	0.211180339821641	-0.647688903114612
1995-04-29	m_49	0	0.16576361515483	0.0274775761091985	0.22315706544167	-0.3944	12	1.27506507489201	-0.0899317275808601	1.98909549632961	0.975758793671044	0.805007880947818	-1.05798956572115
1996-11-28	m_24	0	1.03508320727012	1.0713972459726	-0.357290557162595	0.0674	12	-0.560593208679509	0.60409679770496	0.210229605303129	-1.17691552057728	-1.1384277081924	-1.05798956572115
1996-11-28	m_20	0	-0.447978876482487	0.200685073774511	-1.12183038792851	-0.2133	12	1.14652952055056	0.167210128741298	-1.08349104271613	1.40629365652071	-0.274678557463414	-1.17521832646588
1996-11-28	m_48	0	0.804170190614496	0.646689695472954	0.730001879697147	-0.1393	12	-0.68956861734015	-0.102993129798645	0.533659767307944	0.114689067971712	-1.1384277081924	-0.823532044231702
1996-11-28	m_72	0	0.557886802881175	0.311237684828979	1.73397646183636	-0.3578	12	-0.126333055586781	0.765792871931126	-0.396201948455897	2.37499709793245	-2.38006711236532	1.37450721973192
1996-11-28	m_97	1	-0.109115811792809	0.0119062603832038	1.41147369609756	-0.1483	12	0.201699182143555	-0.915694976860099	1.37457818852046	-0.315845794877954	0.761820423411369	0.161189546024
1996-11-28	m_42	0	-0.279977146098364	0.0783872023373847	0.286287551323339	0.3175	12	-0.048486268266298	-0.140033887670584	-0.113200556701685	-0.315845794877954	0.805007880947818	-0.471845761997523
1996-11-28	m_21	0	-0.833310504895432	0.694406397569079	-1.69743684567638	0.212	12	0.300109369057074	1.60536933940267	-1.08349104271613	1.5498052774706	-1.1384277081924	-1.05798956572115
1996-11-28	m_59	0	0.501767075923075	0.251770198480393	-0.497565569687153	0.1368	12	-0.71026193984545	0.781698161565056	-0.113200556701685	-0.315845794877954	1.02094516863006	0.114298041726109
1996-11-28	m_22	0	-1.00881869557331	1.01771516053824	-1.09945511244151	-0.0366	12	1.3104806779596	0.0190470972535416	0.371944686305536	0.688735551771265	1.45281974399456	-0.471845761997523
1996-11-28	m_19	0	-0.250308755413508	0.0626544730366594	0.470749468275728	-0.0334	12	0.259569800948278	0.461278343878338	-0.153629326952287	0.113044011181348	0.211180339821641	-0.647688903114612
1996-11-28	m_49	0	0.372727448968462	0.138925751214537	-0.365629199261695	0.0094	12	1.27506507489201	-0.0899317275808601	1.98909549632961	0.975758793671044	0.805007880947818	-1.05798956572115
1996-12-06	m_24	0	1.03794281119155	1.07732527930422	-0.357283784761652	0.2434	12	-0.560593208679509	0.60409679770496	0.210229605303129	-1.17691552057728	-1.1384277081924	-1.05798956572115
1996-12-06	m_20	0	-0.445119272561055	0.198131166805283	-1.12180809309809	0.0417	12	1.14652952055056	0.167210128741298	-1.08349104271613	1.40629365652071	-0.274678557463414	-1.17521832646588
1996-12-06	m_48	0	0.807029794535927	0.651297089268701	0.729999628158143	0.246	12	-0.68956861734015	-0.102993129798645	0.533659767307944	0.114689067971712	-1.1384277081924	-0.823532044231702
1996-12-06	m_72	0	0.560746406802607	0.314436532742035	1.7339745395122	0.198	12	-0.126333055586781	0.765792871931126	-0.396201948455897	2.37499709793245	-2.38006711236532	1.37450721973192
1996-12-06	m_97	0	-0.106256207871378	0.0112903817112054	1.41148608922471	0.3722	12	0.201699182143555	-0.915694976860099	1.37457818852046	-0.315845794877954	0.761820423411369	0.161189546024
1996-12-06	m_42	0	-0.277117542176932	0.0767941321821838	0.286288320281652	-0.1986	12	-0.048486268266298	-0.140033887670584	-0.113200556701685	-0.315845794877954	0.805007880947818	-0.471845761997523
1996-12-06	m_21	1	-0.830450900974	0.689648698928528	-1.69741833154654	0.092	12	0.300109369057074	1.60536933940267	-1.08349104271613	1.5498052774706	-1.1384277081924	-1.05798956572115
1996-12-06	m_59	0	0.504626679844507	0.254648086010891	-0.497556570846315	-0.1094	12	-0.71026193984545	0.781698161565056	-0.113200556701685	-0.315845794877954	1.02094516863006	0.114298041726109
1996-12-06	m_22	0	-1.00595909165188	1.01195369407708	-1.0994332446955	0.0824	12	1.3104806779596	0.0190470972535416	0.371944686305536	0.688735551771265	1.45281974399456	-0.471845761997523
1996-12-06	m_19	0	-0.247449151492076	0.0612310825741485	0.470749128622517	-0.1427	12	0.259569800948278	0.461278343878338	-0.153629326952287	0.113044011181348	0.211180339821641	-0.647688903114612
1996-12-06	m_49	0	0.375587052889893	0.141065634298516	-0.365622306127722	-0.1975	12	1.27506507489201	-0.0899317275808601	1.98909549632961	0.975758793671044	0.805007880947818	-1.05798956572115
1996-12-08	m_24	0	1.03865771217191	1.07880984305419	-0.35686213618469	-0.2213	12	-0.560593208679509	0.60409679770496	0.210229605303129	-1.17691552057728	-1.1384277081924	-1.05798956572115
1996-12-08	m_20	0	-0.444404371580697	0.197495245480034	-1.12171707487464	-0.242	12	1.14652952055056	0.167210128741298	-1.08349104271613	1.40629365652071	-0.274678557463414	-1.17521832646588
1996-12-08	m_48	0	0.807744695516286	0.652451493134697	0.730441434316137	0.0326	12	-0.68956861734015	-0.102993129798645	0.533659767307944	0.114689067971712	-1.1384277081924	-0.823532044231702
1996-12-08	m_72	0	0.561461307782965	0.315238800137358	1.73391543125068	0.1905	12	-0.126333055586781	0.765792871931126	-0.396201948455897	2.37499709793245	-2.38006711236532	1.37450721973192
1996-12-08	m_97	0	-0.105541306891019	0.0111389674602644	1.41189054250686	-0.188	12	0.201699182143555	-0.915694976860099	1.37457818852046	-0.315845794877954	0.761820423411369	0.161189546024
1996-12-08	m_42	0	-0.276402641196574	0.076398420060442	0.283230780995305	-0.2984	12	-0.048486268266298	-0.140033887670584	-0.113200556701685	-0.315845794877954	0.805007880947818	-0.471845761997523
1996-12-08	m_21	0	-0.829735999993642	0.688461829685449	-1.69740239248879	-0.1285	12	0.300109369057074	1.60536933940267	-1.08349104271613	1.5498052774706	-1.1384277081924	-1.05798956572115
1996-12-08	m_59	0	0.505341580824865	0.255370113310573	-0.497223164063205	-0.1179	12	-0.71026193984545	0.781698161565056	-0.113200556701685	-0.315845794877954	1.02094516863006	0.114298041726109
1996-12-08	m_22	0	-1.00524419067152	1.01051588287885	-1.09933723762565	0.163	12	1.3104806779596	0.0190470972535416	0.371944686305536	0.688735551771265	1.45281974399456	-0.471845761997523
1996-12-08	m_19	0	-0.246734250511719	0.0608777903755795	0.471431271474093	-0.0803	12	0.259569800948278	0.461278343878338	-0.153629326952287	0.113044011181348	0.211180339821641	-0.647688903114612
1996-12-08	m_49	1	0.376301953870251	0.141603160486569	-0.365206198585506	0.033	12	1.27506507489201	-0.0899317275808601	1.98909549632961	0.975758793671044	0.805007880947818	-1.05798956572115
1998-02-18	m_20	0	-0.288198507372481	0.0830583796517258	-0.989273079181002	-0.1016	10	1.14652952055056	0.167210128741298	-1.08349104271613	1.40629365652071	-0.274678557463414	-1.17521832646588
1998-02-18	m_48	0	0.963950559724502	0.92920068159318	0.517106292599167	0.0196	10	-0.68956861734015	-0.102993129798645	0.533659767307944	0.114689067971712	-1.1384277081924	-0.823532044231702
1998-02-18	m_72	0	0.717667171991181	0.51504616975382	1.36017384095802	-0.0563	10	-0.126333055586781	0.765792871931126	-0.396201948455897	2.37499709793245	-2.38006711236532	1.37450721973192
1998-02-18	m_97	1	0.0506645573171965	0.00256689736814749	1.73090836854638	-0.0363	10	0.201699182143555	-0.915694976860099	1.37457818852046	-0.315845794877954	0.761820423411369	0.161189546024
1998-02-18	m_42	0	-0.120196776988358	0.0144472651983891	0.100337624035217	-0.0957	10	-0.048486268266298	-0.140033887670584	-0.113200556701685	-0.315845794877954	0.805007880947818	-0.471845761997523
1998-02-18	m_21	0	-0.673530135785426	0.453642843811134	-1.61546740480971	-0.2202	10	0.300109369057074	1.60536933940267	-1.08349104271613	1.5498052774706	-1.1384277081924	-1.05798956572115
1998-02-18	m_22	0	-0.849038326463307	0.720866079803613	-1.16019208807673	-0.1024	10	1.3104806779596	0.0190470972535416	0.371944686305536	0.688735551771265	1.45281974399456	-0.471845761997523
1998-02-18	m_19	0	-0.0905283863035021	0.0081953887267161	0.282866715964484	-0.0805	10	0.259569800948278	0.461278343878338	-0.153629326952287	0.113044011181348	0.211180339821641	-0.647688903114612
1998-02-18	m_49	0	0.532507818078468	0.28356457631469	-0.317788898184159	-0.2625	10	1.27506507489201	-0.0899317275808601	1.98909549632961	0.975758793671044	0.805007880947818	-1.05798956572115
1998-03-31	m_20	0	-0.273543037275142	0.0748257932417098	-0.987979322923789	-0.151	10	1.14652952055056	0.167210128741298	-1.08349104271613	1.40629365652071	-0.274678557463414	-1.17521832646588
1998-03-31	m_48	0	0.97860602982184	0.957669761603664	0.379262042953259	0.0902	10	-0.68956861734015	-0.102993129798645	0.533659767307944	0.114689067971712	-1.1384277081924	-0.823532044231702
1998-03-31	m_72	0	0.73232264208852	0.53629645211551	1.35581459299175	-0.044	10	-0.126333055586781	0.765792871931126	-0.396201948455897	2.37499709793245	-2.38006711236532	1.37450721973192
1998-03-31	m_97	0	0.0653200274145351	0.00426670598143561	1.73081367564397	-0.0245	10	0.201699182143555	-0.915694976860099	1.37457818852046	-0.315845794877954	0.761820423411369	0.161189546024
1998-03-31	m_42	0	-0.105541306891019	0.0111389674602644	0.115953375369198	-0.2462	10	-0.048486268266298	-0.140033887670584	-0.113200556701685	-0.315845794877954	0.805007880947818	-0.471845761997523
1998-03-31	m_21	1	-0.658874665688088	0.434115825085589	-1.61526666609908	-0.1717	10	0.300109369057074	1.60536933940267	-1.08349104271613	1.5498052774706	-1.1384277081924	-1.05798956572115
1998-03-31	m_22	0	-0.834382856365969	0.696194750997433	-1.1593966332055	0.1908	10	1.3104806779596	0.0190470972535416	0.371944686305536	0.688735551771265	1.45281974399456	-0.471845761997523
1998-03-31	m_19	0	-0.075872916206164	0.00575669941362758	0.297461108659752	0.1195	10	0.259569800948278	0.461278343878338	-0.153629326952287	0.113044011181348	0.211180339821641	-0.647688903114612
1998-03-31	m_49	0	0.547163288175806	0.29938766392736	-0.308657211596115	0.0988	10	1.27506507489201	-0.0899317275808601	1.98909549632961	0.975758793671044	0.805007880947818	-1.05798956572115
1998-10-14	m_20	0	-0.203125290709882	0.0412598837259742	-0.0523492532646491	-0.0508	11	1.14652952055056	0.167210128741298	-1.08349104271613	1.40629365652071	-0.274678557463414	-1.17521832646588
1998-10-14	m_48	0	1.0490237763871	1.10045088342545	-0.0468737021269412	0.0879	11	-0.68956861734015	-0.102993129798645	0.533659767307944	0.114689067971712	-1.1384277081924	-0.823532044231702
1998-10-14	m_72	0	0.80274038865378	0.644392131576021	1.35581657161175	0.0935	11	-0.126333055586781	0.765792871931126	-0.396201948455897	2.37499709793245	-2.38006711236532	1.37450721973192
1998-10-14	m_97	0	0.135737773979795	0.0184247432849899	1.73085676864639	0.2747	11	0.201699182143555	-0.915694976860099	1.37457818852046	-0.315845794877954	0.761820423411369	0.161189546024
1998-10-14	m_15	0	-1.39951208133894	1.95863406581366	-1.59420112344371	-0.0678	11	0.482763501657074	-2.24421225709971	1.01880501031516	0.545223930821378	0.805007880947818	2.57610201736536
1998-10-14	m_42	0	-0.0351235603257596	0.00123366448995727	0.101999229538008	0.0779	11	-0.048486268266298	-0.140033887670584	-0.113200556701685	-0.315845794877954	0.805007880947818	-0.471845761997523
1998-10-14	m_21	0	-0.588456919122828	0.34628154566353	-1.59420112344371	-0.1443	11	0.300109369057074	1.60536933940267	-1.08349104271613	1.5498052774706	-1.1384277081924	-1.05798956572115
1998-10-14	m_22	1	-0.763965109800709	0.583642688992809	-1.3932358233262	-0.0844	11	1.3104806779596	0.0190470972535416	0.371944686305536	0.688735551771265	1.45281974399456	-0.471845761997523
1998-10-14	m_19	0	-0.00545516964090413	2.97588758110421e-05	0.346335119862777	-0.2439	11	0.259569800948278	0.461278343878338	-0.153629326952287	0.113044011181348	0.211180339821641	-0.647688903114612
1998-10-14	m_49	0	0.617581034741066	0.381406334471846	-0.693003761701199	-0.3944	11	1.27506507489201	-0.0899317275808601	1.98909549632961	0.975758793671044	0.805007880947818	-1.05798956572115
1999-03-06	m_20	0	-0.152009870614288	0.0231070007641724	0.230674406309902	-0.3212	10	1.14652952055056	0.167210128741298	-1.08349104271613	1.40629365652071	-0.274678557463414	-1.17521832646588
1999-03-06	m_48	0	1.10013919648269	1.21030625163759	0.0235771441303547	0.2062	10	-0.68956861734015	-0.102993129798645	0.533659767307944	0.114689067971712	-1.1384277081924	-0.823532044231702
1999-03-06	m_72	0	0.853855808749375	0.729069742135048	1.351854455255	-0.077	10	-0.126333055586781	0.765792871931126	-0.396201948455897	2.37499709793245	-2.38006711236532	1.37450721973192
1999-03-06	m_97	0	0.18685319407539	0.0349141161361752	1.73204978583851	-0.0548	10	0.201699182143555	-0.915694976860099	1.37457818852046	-0.315845794877954	0.761820423411369	0.161189546024
1999-03-06	m_42	0	0.0159918597698351	0.000255739578898072	-0.709244482640745	0.0441	10	-0.048486268266298	-0.140033887670584	-0.113200556701685	-0.315845794877954	0.805007880947818	-0.471845761997523
1999-03-06	m_21	0	-0.537341499027233	0.288735886576834	-1.66452003741977	0.039	10	0.300109369057074	1.60536933940267	-1.08349104271613	1.5498052774706	-1.1384277081924	-1.05798956572115
1999-03-06	m_22	1	-0.712849689705114	0.508154680112677	-1.05305962905189	-0.1791	10	1.3104806779596	0.0190470972535416	0.371944686305536	0.688735551771265	1.45281974399456	-0.471845761997523
1999-03-06	m_19	0	0.0456602504546906	0.00208485847158507	0.52216720787788	-0.0323	10	0.259569800948278	0.461278343878338	-0.153629326952287	0.113044011181348	0.211180339821641	-0.647688903114612
1999-03-06	m_49	0	0.668696454836661	0.447154948711118	-0.598484772994614	-0.3021	10	1.27506507489201	-0.0899317275808601	1.98909549632961	0.975758793671044	0.805007880947818	-1.05798956572115
1999-07-24	m_20	0	-0.10196680198923	0.0103972287079108	0.312647273458052	-0.1049	11	1.14652952055056	0.167210128741298	-1.08349104271613	1.40629365652071	-0.274678557463414	-1.17521832646588
1999-07-24	m_48	0	1.15018226510775	1.3229192429684	0.10085939445472	0.1701	11	-0.68956861734015	-0.102993129798645	0.533659767307944	0.114689067971712	-1.1384277081924	-0.823532044231702
1999-07-24	m_72	0	0.903898877374432	0.817033180518759	1.38342843479973	-0.0534	11	-0.126333055586781	0.765792871931126	-0.396201948455897	2.37499709793245	-2.38006711236532	1.37450721973192
1999-07-24	m_88	0	-1.44097633819971	2.07641280725143	-0.73006903465472	-0.1706	11	1.6258485218702	-1.93008029811537	0.371944686305536	-0.746380657727619	1.23688245631231	0.817670606194467
1999-07-24	m_97	0	0.236896262700447	0.0561198392814394	1.73335756491593	0.0487	11	0.201699182143555	-0.915694976860099	1.37457818852046	-0.315845794877954	0.761820423411369	0.161189546024
1999-07-24	m_42	0	0.0660349283948928	0.00436061176811862	-0.705967137981824	0.3097	11	-0.048486268266298	-0.140033887670584	-0.113200556701685	-0.315845794877954	0.805007880947818	-0.471845761997523
1999-07-24	m_21	1	-0.487298430402175	0.237459760272423	-1.67183922855574	-0.0708	11	0.300109369057074	1.60536933940267	-1.08349104271613	1.5498052774706	-1.1384277081924	-1.05798956572115
1999-07-24	m_22	0	-0.662806621080056	0.439312616947561	-1.06267863577931	-0.1546	11	1.3104806779596	0.0190470972535416	0.371944686305536	0.688735551771265	1.45281974399456	-0.471845761997523
1999-07-24	m_19	0	0.0957033190797487	0.0091591252828802	0.655949983107329	-0.0812	11	0.259569800948278	0.461278343878338	-0.153629326952287	0.113044011181348	0.211180339821641	-0.647688903114612
1999-07-24	m_49	0	0.718739523461718	0.516586502585978	-0.303450640973971	-0.2905	11	1.27506507489201	-0.0899317275808601	1.98909549632961	0.975758793671044	0.805007880947818	-1.05798956572115
1999-10-26	m_20	0	-0.0683664559124051	0.00467397229402283	0.311795484948789	-0.3716	11	1.14652952055056	0.167210128741298	-1.08349104271613	1.40629365652071	-0.274678557463414	-1.17521832646588
1999-10-26	m_48	0	1.18378261118458	1.40134127054298	0.140364261584141	-0.0301	11	-0.68956861734015	-0.102993129798645	0.533659767307944	0.114689067971712	-1.1384277081924	-0.823532044231702
1999-10-26	m_72	0	0.937499223451257	0.87890479397171	1.38184453216361	0.1159	11	-0.126333055586781	0.765792871931126	-0.396201948455897	2.37499709793245	-2.38006711236532	1.37450721973192
1999-10-26	m_88	0	-1.40737599212288	1.98070718320386	-0.781517636578628	-0.0778	11	1.6258485218702	-1.93008029811537	0.371944686305536	-0.746380657727619	1.23688245631231	0.817670606194467
1999-10-26	m_97	1	0.270496608777272	0.0731684153600046	1.7336883622906	-0.2583	11	0.201699182143555	-0.915694976860099	1.37457818852046	-0.315845794877954	0.761820423411369	0.161189546024
1999-10-26	m_42	0	0.0996352744717176	0.0099271879190545	-1.06978562126439	0.0911	11	-0.048486268266298	-0.140033887670584	-0.113200556701685	-0.315845794877954	0.805007880947818	-0.471845761997523
1999-10-26	m_21	0	-0.45369808432535	0.205841951720493	-1.66350149787232	-0.0585	11	0.300109369057074	1.60536933940267	-1.08349104271613	1.5498052774706	-1.1384277081924	-1.05798956572115
1999-10-26	m_22	0	-0.629206275003232	0.395900536503442	-0.701575654905521	0.3581	11	1.3104806779596	0.0190470972535416	0.371944686305536	0.688735551771265	1.45281974399456	-0.471845761997523
1999-10-26	m_19	0	0.129303665156573	0.0167194378229232	0.653527252106685	-0.0734	11	0.259569800948278	0.461278343878338	-0.153629326952287	0.113044011181348	0.211180339821641	-0.647688903114612
1999-10-26	m_49	0	0.752339869538543	0.566015279297272	-0.287672269504393	0.1199	11	1.27506507489201	-0.0899317275808601	1.98909549632961	0.975758793671044	0.805007880947818	-1.05798956572115
1999-11-03	m_20	0	-0.0655068519909732	0.00429114765776727	0.311795484948789	-0.079	11	1.14652952055056	0.167210128741298	-1.08349104271613	1.40629365652071	-0.274678557463414	-1.17521832646588
1999-11-03	m_48	0	1.18664221510601	1.4081197466717	0.140364261584141	-0.0802	11	-0.68956861734015	-0.102993129798645	0.533659767307944	0.114689067971712	-1.1384277081924	-0.823532044231702
1999-11-03	m_72	0	0.940358827372689	0.884274724217738	1.38184453216361	0.0852	11	-0.126333055586781	0.765792871931126	-0.396201948455897	2.37499709793245	-2.38006711236532	1.37450721973192
1999-11-03	m_88	0	-1.40451638820145	1.97266628472644	-0.781517636578628	-0.1863	11	1.6258485218702	-1.93008029811537	0.371944686305536	-0.746380657727619	1.23688245631231	0.817670606194467
1999-11-03	m_97	1	0.273356212698704	0.0747236190209791	1.7336883622906	-0.0798	11	0.201699182143555	-0.915694976860099	1.37457818852046	-0.315845794877954	0.761820423411369	0.161189546024
1999-11-03	m_42	0	0.102494878393149	0.0105052000968265	-1.06978562126439	0.1694	11	-0.048486268266298	-0.140033887670584	-0.113200556701685	-0.315845794877954	0.805007880947818	-0.471845761997523
1999-11-03	m_21	0	-0.450838480403919	0.203255335412914	-1.66350149787232	0.1024	11	0.300109369057074	1.60536933940267	-1.08349104271613	1.5498052774706	-1.1384277081924	-1.05798956572115
1999-11-03	m_22	0	-0.6263466710818	0.392310152375252	-0.701575654905521	0.0947	11	1.3104806779596	0.0190470972535416	0.371944686305536	0.688735551771265	1.45281974399456	-0.471845761997523
1999-11-03	m_19	0	0.132163269078005	0.0174671296933851	0.653527252106685	-0.004	11	0.259569800948278	0.461278343878338	-0.153629326952287	0.113044011181348	0.211180339821641	-0.647688903114612
1999-11-03	m_49	0	0.755199473459975	0.570326244714223	-0.287672269504393	-0.0332	11	1.27506507489201	-0.0899317275808601	1.98909549632961	0.975758793671044	0.805007880947818	-1.05798956572115
2002-06-03	m_20	0	0.271568960247809	0.0737497001700759	0.518663940638218	-0.2133	10	1.14652952055056	0.167210128741298	-1.08349104271613	1.40629365652071	-0.274678557463414	-1.17521832646588
2002-06-03	m_72	0	1.27743463961147	1.63183925847929	-0.0507171942006278	-0.3578	10	-0.126333055586781	0.765792871931126	-0.396201948455897	2.37499709793245	-2.38006711236532	1.37450721973192
2002-06-03	m_88	0	-1.06744057596267	1.13942938321151	-1.50276979591141	0.25	10	1.6258485218702	-1.93008029811537	0.371944686305536	-0.746380657727619	1.23688245631231	0.817670606194467
2002-06-03	m_97	0	0.610432024937486	0.372627257069279	1.60337966684339	-0.1483	10	0.201699182143555	-0.915694976860099	1.37457818852046	-0.315845794877954	0.761820423411369	0.161189546024
2002-06-03	m_42	0	0.439570690631931	0.193222392062633	-0.989431935162978	0.3175	10	-0.048486268266298	-0.140033887670584	-0.113200556701685	-0.315845794877954	0.805007880947818	-0.471845761997523
2002-06-03	m_21	0	-0.113762668165136	0.0129419446680509	-0.775596324711883	0.212	10	0.300109369057074	1.60536933940267	-1.08349104271613	1.5498052774706	-1.1384277081924	-1.05798956572115
2002-06-03	m_22	0	-0.289270858843018	0.0836776297757771	1.39848977457131	-0.0366	10	1.3104806779596	0.0190470972535416	0.371944686305536	0.688735551771265	1.45281974399456	-0.471845761997523
2002-06-03	m_19	1	0.469239081316787	0.220185315435023	0.605229927344181	-0.0334	10	0.259569800948278	0.461278343878338	-0.153629326952287	0.113044011181348	0.211180339821641	-0.647688903114612
2002-06-03	m_49	0	1.09227528569876	1.1930652997483	-0.434070328278176	0.0094	10	1.27506507489201	-0.0899317275808601	1.98909549632961	0.975758793671044	0.805007880947818	-1.05798956572115
2002-06-24	m_20	0	0.279075420541568	0.0778830903504528	0.554391241393609	-0.2492	10	1.14652952055056	0.167210128741298	-1.08349104271613	1.40629365652071	-0.274678557463414	-1.17521832646588
2002-06-24	m_72	0	1.28494109990523	1.65107363022566	-0.0885769876010135	-0.0814	10	-0.126333055586781	0.765792871931126	-0.396201948455897	2.37499709793245	-2.38006711236532	1.37450721973192
2002-06-24	m_88	0	-1.05993411566891	1.12346032955883	-1.53574694674774	-0.112	10	1.6258485218702	-1.93008029811537	0.371944686305536	-0.746380657727619	1.23688245631231	0.817670606194467
2002-06-24	m_97	0	0.617938485231245	0.381847971529885	1.22313878710206	-0.0605	10	0.201699182143555	-0.915694976860099	1.37457818852046	-0.315845794877954	0.761820423411369	0.161189546024
2002-06-24	m_42	1	0.44707715092569	0.199877978879832	-0.641322673077461	-0.0838	10	-0.048486268266298	-0.140033887670584	-0.113200556701685	-0.315845794877954	0.805007880947818	-0.471845761997523
2002-06-24	m_21	0	-0.106256207871378	0.0112903817112054	-0.885781196919059	-0.418	10	0.300109369057074	1.60536933940267	-1.08349104271613	1.5498052774706	-1.1384277081924	-1.05798956572115
2002-06-24	m_22	0	-0.281764398549259	0.0793911762898256	1.57171366135507	-0.0914	10	1.3104806779596	0.0190470972535416	0.371944686305536	0.688735551771265	1.45281974399456	-0.471845761997523
2002-06-24	m_19	0	0.476745541610546	0.227286311445533	0.654991251422058	0.0911	10	0.259569800948278	0.461278343878338	-0.153629326952287	0.113044011181348	0.211180339821641	-0.647688903114612
2002-06-24	m_49	0	1.09978174599252	1.20951988881835	-0.521246893236634	0.1384	10	1.27506507489201	-0.0899317275808601	1.98909549632961	0.975758793671044	0.805007880947818	-1.05798956572115
2002-09-06	m_20	0	0.305526756814812	0.0933465991297776	0.66036103199263	-0.0508	11	1.14652952055056	0.167210128741298	-1.08349104271613	1.40629365652071	-0.274678557463414	-1.17521832646588
2002-09-06	m_72	0	1.31139243617847	1.71975012166611	0.0529247219843839	0.0935	11	-0.126333055586781	0.765792871931126	-0.396201948455897	2.37499709793245	-2.38006711236532	1.37450721973192
2002-09-06	m_5	0	-1.46242336761044	2.13868210613307	-1.06404608163761	0.3161	11	2.81051764943441	-1.18049063602164	0.857089929312757	-0.889892278677507	1.6687570316768	1.52104317066282
2002-09-06	m_88	0	-1.03348277939566	1.06808665530738	-1.51736682140217	-0.021	11	1.6258485218702	-1.93008029811537	0.371944686305536	-0.746380657727619	1.23688245631231	0.817670606194467
2002-09-06	m_97	0	0.64438982150449	0.415238242058588	1.33681577332086	0.2747	11	0.201699182143555	-0.915694976860099	1.37457818852046	-0.315845794877954	0.761820423411369	0.161189546024
2002-09-06	m_42	0	0.473528487198935	0.224229228188912	-0.497636425774951	0.0779	11	-0.048486268266298	-0.140033887670584	-0.113200556701685	-0.315845794877954	0.805007880947818	-0.471845761997523
2002-09-06	m_21	0	-0.0798048715981329	0.00636881753079448	-0.755957371874755	-0.1443	11	0.300109369057074	1.60536933940267	-1.08349104271613	1.5498052774706	-1.1384277081924	-1.05798956572115
2002-09-06	m_22	1	-0.255313062276014	0.0651847597687558	1.57587042379904	-0.0844	11	1.3104806779596	0.0190470972535416	0.371944686305536	0.688735551771265	1.45281974399456	-0.471845761997523
2002-09-06	m_19	0	0.503196877883791	0.253207097911995	0.645247963446756	-0.2439	11	0.259569800948278	0.461278343878338	-0.153629326952287	0.113044011181348	0.211180339821641	-0.647688903114612
2002-09-06	m_49	0	1.12623308226576	1.26840095558984	-0.285008282907154	-0.3944	11	1.27506507489201	-0.0899317275808601	1.98909549632961	0.975758793671044	0.805007880947818	-1.05798956572115
2002-12-03	m_20	0	0.336982399950563	0.113557137876441	0.185152459772536	-0.0517	11	1.14652952055056	0.167210128741298	-1.08349104271613	1.40629365652071	-0.274678557463414	-1.17521832646588
2002-12-03	m_72	1	1.34284807931423	1.8032409641179	0.48576158643402	0.0101	11	-0.126333055586781	0.765792871931126	-0.396201948455897	2.37499709793245	-2.38006711236532	1.37450721973192
2002-12-03	m_5	0	-1.43096772447469	2.04766862848828	-1.14489092221026	-0.0648	11	2.81051764943441	-1.18049063602164	0.857089929312757	-0.889892278677507	1.6687570316768	1.52104317066282
2002-12-03	m_88	0	-1.00202713625991	1.00405838180124	-1.53738672818421	0.1483	11	1.6258485218702	-1.93008029811537	0.371944686305536	-0.746380657727619	1.23688245631231	0.817670606194467
2002-12-03	m_97	0	0.67584546464024	0.456767092074782	0.0336967527500362	-0.21	11	0.201699182143555	-0.915694976860099	1.37457818852046	-0.315845794877954	0.761820423411369	0.161189546024
2002-12-03	m_42	0	0.504984130334686	0.255008971889879	-0.621624403665959	-0.0087	11	-0.048486268266298	-0.140033887670584	-0.113200556701685	-0.315845794877954	0.805007880947818	-0.471845761997523
2002-12-03	m_21	0	-0.0483492284623822	0.00233764789290763	-0.160609609270407	0.567	11	0.300109369057074	1.60536933940267	-1.08349104271613	1.5498052774706	-1.1384277081924	-1.05798956572115
2002-12-03	m_22	0	-0.223857419140263	0.0501121441041395	1.71137600108908	0.0516	11	1.3104806779596	0.0190470972535416	0.371944686305536	0.688735551771265	1.45281974399456	-0.471845761997523
2002-12-03	m_19	0	0.534652521019541	0.285853318232551	0.775360224063206	-0.1717	11	0.259569800948278	0.461278343878338	-0.153629326952287	0.113044011181348	0.211180339821641	-0.647688903114612
2002-12-03	m_49	0	1.15768872540151	1.34024318492178	0.257006212780931	-0.1494	11	1.27506507489201	-0.0899317275808601	1.98909549632961	0.975758793671044	0.805007880947818	-1.05798956572115
2003-01-12	m_20	0	0.351280419557722	0.123397933164649	0.261871155275021	-0.1843	11	1.14652952055056	0.167210128741298	-1.08349104271613	1.40629365652071	-0.274678557463414	-1.17521832646588
2003-01-12	m_72	0	1.35714609892138	1.84184553381753	0.545945334615439	0.2343	11	-0.126333055586781	0.765792871931126	-0.396201948455897	2.37499709793245	-2.38006711236532	1.37450721973192
2003-01-12	m_5	0	-1.41666970486753	2.00695305268947	-1.1909700634461	-0.136	11	2.81051764943441	-1.18049063602164	0.857089929312757	-0.889892278677507	1.6687570316768	1.52104317066282
2003-01-12	m_88	0	-0.987729116652753	0.975608807883628	-1.30959557805378	-0.1832	11	1.6258485218702	-1.93008029811537	0.371944686305536	-0.746380657727619	1.23688245631231	0.817670606194467
2003-01-12	m_97	0	0.6901434842474	0.476298028849141	-0.55085875771327	0.0249	11	0.201699182143555	-0.915694976860099	1.37457818852046	-0.315845794877954	0.761820423411369	0.161189546024
2003-01-12	m_42	0	0.519282149941845	0.269653951248225	-0.558909533964769	0.3655	11	-0.048486268266298	-0.140033887670584	-0.113200556701685	-0.315845794877954	0.805007880947818	-0.471845761997523
2003-01-12	m_21	0	-0.0340512088552225	0.00115948482450199	-0.0741961963845554	0.1899	11	0.300109369057074	1.60536933940267	-1.08349104271613	1.5498052774706	-1.1384277081924	-1.05798956572115
2003-01-12	m_22	0	-0.209559399533104	0.0439151419326752	1.71257281850505	0.1063	11	1.3104806779596	0.0190470972535416	0.371944686305536	0.688735551771265	1.45281974399456	-0.471845761997523
2003-01-12	m_19	0	0.548950540626701	0.301346696054347	0.82698957473811	-0.028	11	0.259569800948278	0.461278343878338	-0.153629326952287	0.113044011181348	0.211180339821641	-0.647688903114612
2003-01-12	m_49	1	1.17198674500867	1.37355293047602	0.330200443139996	-0.2961	11	1.27506507489201	-0.0899317275808601	1.98909549632961	0.975758793671044	0.805007880947818	-1.05798956572115
2003-10-21	m_20	0	0.452081457788196	0.2043776444759	0.135550697080758	-0.1437	10	1.14652952055056	0.167210128741298	-1.08349104271613	1.40629365652071	-0.274678557463414	-1.17521832646588
2003-10-21	m_72	0	1.45794713715186	2.1256098547293	0.765012019491484	-0.1077	10	-0.126333055586781	0.765792871931126	-0.396201948455897	2.37499709793245	-2.38006711236532	1.37450721973192
2003-10-21	m_5	0	-1.31586866663706	1.7315103478372	-1.42511758044905	-0.0384	10	2.81051764943441	-1.18049063602164	0.857089929312757	-0.889892278677507	1.6687570316768	1.52104317066282
2003-10-21	m_88	0	-0.886928078422279	0.786641416293837	-0.983995543831654	-0.2696	10	1.6258485218702	-1.93008029811537	0.371944686305536	-0.746380657727619	1.23688245631231	0.817670606194467
2003-10-21	m_97	0	0.790944522477873	0.625593237637751	-0.886938301172793	0.0397	10	0.201699182143555	-0.915694976860099	1.37457818852046	-0.315845794877954	0.761820423411369	0.161189546024
2003-10-21	m_42	0	0.620083188172319	0.384503160253947	0.0507444553289099	0.0089	10	-0.048486268266298	-0.140033887670584	-0.113200556701685	-0.315845794877954	0.805007880947818	-0.471845761997523
2003-10-21	m_21	0	0.066749829375251	0.00445553972162512	0.219238495152305	-0.1177	10	0.300109369057074	1.60536933940267	-1.08349104271613	1.5498052774706	-1.1384277081924	-1.05798956572115
2003-10-21	m_22	0	-0.108758361302631	0.0118283811532335	1.70856409940459	-0.0029	10	1.3104806779596	0.0190470972535416	0.371944686305536	0.688735551771265	1.45281974399456	-0.471845761997523
2003-10-21	m_19	0	0.649751578857174	0.422177114227391	1.18584824961168	0.2298	10	0.259569800948278	0.461278343878338	-0.153629326952287	0.113044011181348	0.211180339821641	-0.647688903114612
2003-10-21	m_49	1	1.27278778323914	1.61998874116281	0.237544905946011	-0.1036	10	1.27506507489201	-0.0899317275808601	1.98909549632961	0.975758793671044	0.805007880947818	-1.05798956572115
2004-03-04	m_20	0	0.500337273962359	0.250337387716084	0.245402301574185	-0.151	11	1.14652952055056	0.167210128741298	-1.08349104271613	1.40629365652071	-0.274678557463414	-1.17521832646588
2004-03-04	m_72	0	1.50620295332602	2.26864733660803	0.895340652779138	-0.044	11	-0.126333055586781	0.765792871931126	-0.396201948455897	2.37499709793245	-2.38006711236532	1.37450721973192
2004-03-04	m_5	0	-1.2676128504629	1.60684233865867	-1.38694318859955	-0.1694	11	2.81051764943441	-1.18049063602164	0.857089929312757	-0.889892278677507	1.6687570316768	1.52104317066282
2004-03-04	m_88	0	-0.838672262248117	0.703371163464374	-0.863690690933097	-9e-04	11	1.6258485218702	-1.93008029811537	0.371944686305536	-0.746380657727619	1.23688245631231	0.817670606194467
2004-03-04	m_97	0	0.839200338652036	0.704257208393692	-0.756679508698719	-0.0245	11	0.201699182143555	-0.915694976860099	1.37457818852046	-0.315845794877954	0.761820423411369	0.161189546024
2004-03-04	m_42	1	0.668339004346481	0.446677024730846	0.0603212119642083	-0.2462	11	-0.048486268266298	-0.140033887670584	-0.113200556701685	-0.315845794877954	0.805007880947818	-0.471845761997523
2004-03-04	m_21	0	0.115005645549414	0.0132262985082374	0.736551938187419	-0.1717	11	0.300109369057074	1.60536933940267	-1.08349104271613	1.5498052774706	-1.1384277081924	-1.05798956572115
2004-03-04	m_22	0	-0.0605025451284677	0.00366055796702228	1.71740091544932	0.1908	11	1.3104806779596	0.0190470972535416	0.371944686305536	0.688735551771265	1.45281974399456	-0.471845761997523
2004-03-04	m_19	0	0.698007395031337	0.487214323518433	0.989973698890274	0.1195	11	0.259569800948278	0.461278343878338	-0.153629326952287	0.113044011181348	0.211180339821641	-0.647688903114612
2004-03-04	m_49	0	1.32104359941331	1.74515619155087	0.329878226755687	0.0988	11	1.27506507489201	-0.0899317275808601	1.98909549632961	0.975758793671044	0.805007880947818	-1.05798956572115
2004-03-04	m_45	0	-1.44383594212114	2.08466222776083	-1.04815497254388	0.5443	11	-0.795223039521473	1.02031963895124	0.533659767307944	-1.32042714152717	-0.49061584514566	-0.23738824050807
2004-04-07	m_20	0	0.512490590628444	0.262646605482692	0.245402301574185	0.1629	11	1.14652952055056	0.167210128741298	-1.08349104271613	1.40629365652071	-0.274678557463414	-1.17521832646588
2004-04-07	m_72	0	1.51835626999211	2.30540576262434	0.895340652779138	-0.0139	11	-0.126333055586781	0.765792871931126	-0.396201948455897	2.37499709793245	-2.38006711236532	1.37450721973192
2004-04-07	m_5	0	-1.25545953379681	1.57617864100131	-1.38694318859955	-0.0116	11	2.81051764943441	-1.18049063602164	0.857089929312757	-0.889892278677507	1.6687570316768	1.52104317066282
2004-04-07	m_88	0	-0.826518945582031	0.683133567406032	-0.863690690933097	0.0259	11	1.6258485218702	-1.93008029811537	0.371944686305536	-0.746380657727619	1.23688245631231	0.817670606194467
2004-04-07	m_97	0	0.851353655318121	0.724803046423527	-0.756679508698719	0.0656	11	0.201699182143555	-0.915694976860099	1.37457818852046	-0.315845794877954	0.761820423411369	0.161189546024
2004-04-07	m_42	0	0.680492321012567	0.46306979895707	0.0603212119642083	-0.3206	11	-0.048486268266298	-0.140033887670584	-0.113200556701685	-0.315845794877954	0.805007880947818	-0.471845761997523
2004-04-07	m_21	1	0.127158962215499	0.0161694016717228	0.736551938187419	-0.3047	11	0.300109369057074	1.60536933940267	-1.08349104271613	1.5498052774706	-1.1384277081924	-1.05798956572115
2004-04-07	m_22	0	-0.0483492284623822	0.00233764789290763	1.71740091544932	0.2562	11	1.3104806779596	0.0190470972535416	0.371944686305536	0.688735551771265	1.45281974399456	-0.471845761997523
2004-04-07	m_19	0	0.710160711697423	0.50432823643859	0.989973698890274	0.1336	11	0.259569800948278	0.461278343878338	-0.153629326952287	0.113044011181348	0.211180339821641	-0.647688903114612
2004-04-07	m_49	0	1.33319691607939	1.7774140170436	0.329878226755687	0.3686	11	1.27506507489201	-0.0899317275808601	1.98909549632961	0.975758793671044	0.805007880947818	-1.05798956572115
2004-04-07	m_45	0	-1.43168262545505	2.04971514002987	-1.04815497254388	0.3673	11	-0.795223039521473	1.02031963895124	0.533659767307944	-1.32042714152717	-0.49061584514566	-0.23738824050807
2004-05-12	m_20	0	0.525001357784709	0.275626425675788	0.245402301574185	0.1301	11	1.14652952055056	0.167210128741298	-1.08349104271613	1.40629365652071	-0.274678557463414	-1.17521832646588
2004-05-12	m_72	0	1.53086703714837	2.34355388542743	0.895340652779138	0.3752	11	-0.126333055586781	0.765792871931126	-0.396201948455897	2.37499709793245	-2.38006711236532	1.37450721973192
2004-05-12	m_5	0	-1.24294876664055	1.54492163649326	-1.38694318859955	0.2769	11	2.81051764943441	-1.18049063602164	0.857089929312757	-0.889892278677507	1.6687570316768	1.52104317066282
2004-05-12	m_88	1	-0.814008178425767	0.662609314544035	-0.863690690933097	0.2756	11	1.6258485218702	-1.93008029811537	0.371944686305536	-0.746380657727619	1.23688245631231	0.817670606194467
2004-05-12	m_97	0	0.863864422474386	0.746261740417004	-0.756679508698719	0.2354	11	0.201699182143555	-0.915694976860099	1.37457818852046	-0.315845794877954	0.761820423411369	0.161189546024
2004-05-12	m_42	0	0.693003088168831	0.480253280211537	0.0603212119642083	0.0416	11	-0.048486268266298	-0.140033887670584	-0.113200556701685	-0.315845794877954	0.805007880947818	-0.471845761997523
2004-05-12	m_21	0	0.139669729371764	0.0195076333027817	0.736551938187419	0.3119	11	0.300109369057074	1.60536933940267	-1.08349104271613	1.5498052774706	-1.1384277081924	-1.05798956572115
2004-05-12	m_22	0	-0.0358384613061178	0.0012843953087901	1.71740091544932	0.0962	11	1.3104806779596	0.0190470972535416	0.371944686305536	0.688735551771265	1.45281974399456	-0.471845761997523
2004-05-12	m_19	0	0.722671478853687	0.522254066348575	0.989973698890274	0.0235	11	0.259569800948278	0.461278343878338	-0.153629326952287	0.113044011181348	0.211180339821641	-0.647688903114612
2004-05-12	m_49	0	1.34570768323566	1.81092916871948	0.329878226755687	-0.2441	11	1.27506507489201	-0.0899317275808601	1.98909549632961	0.975758793671044	0.805007880947818	-1.05798956572115
2004-05-12	m_45	0	-1.41917185829879	2.01404876338723	-1.04815497254388	0.1871	11	-0.795223039521473	1.02031963895124	0.533659767307944	-1.32042714152717	-0.49061584514566	-0.23738824050807
2005-01-14	m_20	0	0.613291628858918	0.376126622028425	-0.2955448447325	-0.1049	12	1.14652952055056	0.167210128741298	-1.08349104271613	1.40629365652071	-0.274678557463414	-1.17521832646588
2005-01-14	m_72	0	1.61915730822258	2.62167038877059	0.885999333116315	-0.0534	12	-0.126333055586781	0.765792871931126	-0.396201948455897	2.37499709793245	-2.38006711236532	1.37450721973192
2005-01-14	m_5	1	-1.15465849556634	1.33323624138352	-1.46906197612952	-0.197	12	2.81051764943441	-1.18049063602164	0.857089929312757	-0.889892278677507	1.6687570316768	1.52104317066282
2005-01-14	m_88	0	-0.725717907351558	0.526666481050724	0.906298006610192	-0.1706	12	1.6258485218702	-1.93008029811537	0.371944686305536	-0.746380657727619	1.23688245631231	0.817670606194467
2005-01-14	m_97	0	0.952154693548595	0.906598560446619	-0.724978728591192	0.0487	12	0.201699182143555	-0.915694976860099	1.37457818852046	-0.315845794877954	0.761820423411369	0.161189546024
2005-01-14	m_42	0	0.78129335924304	0.610419313197275	-0.0812796411618779	0.3097	12	-0.048486268266298	-0.140033887670584	-0.113200556701685	-0.315845794877954	0.805007880947818	-0.471845761997523
2005-01-14	m_21	0	0.227960000445973	0.051965761803328	1.31042095278448	-0.0708	12	0.300109369057074	1.60536933940267	-1.08349104271613	1.5498052774706	-1.1384277081924	-1.05798956572115
2005-01-14	m_22	0	0.0524518097680913	0.00275119234794804	1.04541265731798	-0.1546	12	1.3104806779596	0.0190470972535416	0.371944686305536	0.688735551771265	1.45281974399456	-0.471845761997523
2005-01-14	m_19	0	0.810961749927896	0.657658959846116	0.986458034157046	-0.0812	12	0.259569800948278	0.461278343878338	-0.153629326952287	0.113044011181348	0.211180339821641	-0.647688903114612
2005-01-14	m_16	0	-1.40237168526037	1.96664634362002	-0.923608751906974	0.2396	12	1.87694858861008	-1.77099931319125	-0.436630718706498	-1.17691552057728	0.373133305583326	1.63827193140755
2005-01-14	m_49	0	1.43399795430987	2.05635013296488	0.285991928609472	-0.2905	12	1.27506507489201	-0.0899317275808601	1.98909549632961	0.975758793671044	0.805007880947818	-1.05798956572115
2005-01-14	m_45	0	-1.33088158722458	1.77124579921341	-1.08056727690385	0.034	12	-0.795223039521473	1.02031963895124	0.533659767307944	-1.32042714152717	-0.49061584514566	-0.23738824050807
2005-03-28	m_20	1	0.639385514641984	0.408813836333994	-0.276230775626264	-0.079	12	1.14652952055056	0.167210128741298	-1.08349104271613	1.40629365652071	-0.274678557463414	-1.17521832646588
2005-03-28	m_72	0	1.64525119400565	2.706851491377	0.573789191136336	0.0852	12	-0.126333055586781	0.765792871931126	-0.396201948455897	2.37499709793245	-2.38006711236532	1.37450721973192
2005-03-28	m_5	0	-1.12856460978327	1.27365807845527	-1.46680281141052	-0.435	12	2.81051764943441	-1.18049063602164	0.857089929312757	-0.889892278677507	1.6687570316768	1.52104317066282
2005-03-28	m_88	0	-0.699624021568492	0.489473771555669	0.911623145638041	-0.1863	12	1.6258485218702	-1.93008029811537	0.371944686305536	-0.746380657727619	1.23688245631231	0.817670606194467
2005-03-28	m_97	0	0.978248579331661	0.956970282964413	-0.711619832431464	-0.0798	12	0.201699182143555	-0.915694976860099	1.37457818852046	-0.315845794877954	0.761820423411369	0.161189546024
2005-03-28	m_42	0	0.807387245026106	0.651874163430846	-0.0572107436426789	0.1694	12	-0.048486268266298	-0.140033887670584	-0.113200556701685	-0.315845794877954	0.805007880947818	-0.471845761997523
2005-03-28	m_21	0	0.254053886229039	0.0645433771080774	1.42207978044845	0.1024	12	0.300109369057074	1.60536933940267	-1.08349104271613	1.5498052774706	-1.1384277081924	-1.05798956572115
2005-03-28	m_22	0	0.0785456955511572	0.00616942628961508	1.33973746830531	0.0947	12	1.3104806779596	0.0190470972535416	0.371944686305536	0.688735551771265	1.45281974399456	-0.471845761997523
2005-03-28	m_19	0	0.837055635710962	0.700662137275483	0.804367387442184	-0.004	12	0.259569800948278	0.461278343878338	-0.153629326952287	0.113044011181348	0.211180339821641	-0.647688903114612
2005-03-28	m_16	0	-1.37627779947731	1.8941405813341	-0.946666378071563	0.0281	12	1.87694858861008	-1.77099931319125	-0.436630718706498	-1.17691552057728	0.373133305583326	1.63827193140755
2005-03-28	m_49	0	1.46009184009293	2.13186818150596	0.322305519157165	-0.0332	12	1.27506507489201	-0.0899317275808601	1.98909549632961	0.975758793671044	0.805007880947818	-1.05798956572115
2005-03-28	m_45	0	-1.30478770144151	1.70247094583302	-1.0717755540942	0.0298	12	-0.795223039521473	1.02031963895124	0.533659767307944	-1.32042714152717	-0.49061584514566	-0.23738824050807
2006-01-23	m_20	0	0.746978112185858	0.557976300084748	-0.480640096876105	0.3317	12	1.14652952055056	0.167210128741298	-1.08349104271613	1.40629365652071	-0.274678557463414	-1.17521832646588
2006-01-23	m_72	0	1.75284379154952	3.0724613575737	0.818586954258629	0.2413	12	-0.126333055586781	0.765792871931126	-0.396201948455897	2.37499709793245	-2.38006711236532	1.37450721973192
2006-01-23	m_5	0	-1.0209720122394	1.04238384977617	-0.73986562820028	0.1687	12	2.81051764943441	-1.18049063602164	0.857089929312757	-0.889892278677507	1.6687570316768	1.52104317066282
2006-01-23	m_88	0	-0.592031424024617	0.350501207032616	0.441501093410761	0.2225	12	1.6258485218702	-1.93008029811537	0.371944686305536	-0.746380657727619	1.23688245631231	0.817670606194467
2006-01-23	m_97	0	1.08584117687554	1.17905106139845	0.435169125628962	0.0677	12	0.201699182143555	-0.915694976860099	1.37457818852046	-0.315845794877954	0.761820423411369	0.161189546024
2006-01-23	m_42	0	0.914979842569981	0.837188112309387	-0.157612208354696	0.0498	12	-0.048486268266298	-0.140033887670584	-0.113200556701685	-0.315845794877954	0.805007880947818	-0.471845761997523
2006-01-23	m_21	1	0.361646483772913	0.130788179225312	1.69656738419536	0.2838	12	0.300109369057074	1.60536933940267	-1.08349104271613	1.5498052774706	-1.1384277081924	-1.05798956572115
2006-01-23	m_22	0	0.186138293095031	0.0346474641563318	1.15535974866941	-0.2045	12	1.3104806779596	0.0190470972535416	0.371944686305536	0.688735551771265	1.45281974399456	-0.471845761997523
2006-01-23	m_19	0	0.944648233254837	0.892360284591484	0.45285629633713	-0.0376	12	0.259569800948278	0.461278343878338	-0.153629326952287	0.113044011181348	0.211180339821641	-0.647688903114612
2006-01-23	m_16	0	-1.26868520193343	1.60956214160488	-1.30887217841118	-0.3378	12	1.87694858861008	-1.77099931319125	-0.436630718706498	-1.17691552057728	0.373133305583326	1.63827193140755
2006-01-23	m_49	0	1.56768443763681	2.45763449600863	0.0193197146589634	0.055	12	1.27506507489201	-0.0899317275808601	1.98909549632961	0.975758793671044	0.805007880947818	-1.05798956572115
2006-01-23	m_45	0	-1.19719510389764	1.43327611679648	-1.51754861552935	-0.263	12	-0.795223039521473	1.02031963895124	0.533659767307944	-1.32042714152717	-0.49061584514566	-0.23738824050807
2006-04-02	m_20	0	0.771642196008208	0.59543167866037	-0.418287619293264	-0.0508	11	1.14652952055056	0.167210128741298	-1.08349104271613	1.40629365652071	-0.274678557463414	-1.17521832646588
2006-04-02	m_72	0	1.77750787537187	3.15953424700902	0.772423962117069	0.0935	11	-0.126333055586781	0.765792871931126	-0.396201948455897	2.37499709793245	-2.38006711236532	1.37450721973192
2006-04-02	m_5	0	-0.996307928417049	0.992629488226671	-0.708872225838689	0.3161	11	2.81051764943441	-1.18049063602164	0.857089929312757	-0.889892278677507	1.6687570316768	1.52104317066282
2006-04-02	m_88	0	-0.567367340202267	0.321905698728195	0.39391445108895	-0.021	11	1.6258485218702	-1.93008029811537	0.371944686305536	-0.746380657727619	1.23688245631231	0.817670606194467
2006-04-02	m_97	0	1.11050526069789	1.23322193403768	0.387825029176227	0.2747	11	0.201699182143555	-0.915694976860099	1.37457818852046	-0.315845794877954	0.761820423411369	0.161189546024
2006-04-02	m_21	0	0.386310567595263	0.149235854635774	1.70491520450668	-0.1443	11	0.300109369057074	1.60536933940267	-1.08349104271613	1.5498052774706	-1.1384277081924	-1.05798956572115
2006-04-02	m_22	0	0.210802376917381	0.0444376421140177	1.10152224933041	-0.0844	11	1.3104806779596	0.0190470972535416	0.371944686305536	0.688735551771265	1.45281974399456	-0.471845761997523
2006-04-02	m_19	0	0.969312317077187	0.939566368037544	0.420340881895326	-0.2439	11	0.259569800948278	0.461278343878338	-0.153629326952287	0.113044011181348	0.211180339821641	-0.647688903114612
2006-04-02	m_16	0	-1.24402111811108	1.54758854230635	-1.29377746931832	0.0883	11	1.87694858861008	-1.77099931319125	-0.436630718706498	-1.17691552057728	0.373133305583326	1.63827193140755
2006-04-02	m_49	1	1.59234852145916	2.53557381379316	-0.00202604557407616	-0.3944	11	1.27506507489201	-0.0899317275808601	1.98909549632961	0.975758793671044	0.805007880947818	-1.05798956572115
2006-04-02	m_45	0	-1.17253102007529	1.3748289930388	-1.48327112228795	0.0862	11	-0.795223039521473	1.02031963895124	0.533659767307944	-1.32042714152717	-0.49061584514566	-0.23738824050807
2006-12-05	m_20	1	0.859932467082417	0.739483847942452	-0.302090821386151	0.1643	12	1.14652952055056	0.167210128741298	-1.08349104271613	1.40629365652071	-0.274678557463414	-1.17521832646588
2006-12-05	m_72	0	1.86579814644608	3.48120272328162	0.442266724111727	-0.3093	12	-0.126333055586781	0.765792871931126	-0.396201948455897	2.37499709793245	-2.38006711236532	1.37450721973192
2006-12-05	m_5	0	-0.908017657342839	0.824496066046378	0.0557760487582242	0.245	12	2.81051764943441	-1.18049063602164	0.857089929312757	-0.889892278677507	1.6687570316768	1.52104317066282
2006-12-05	m_88	0	-0.479077069128058	0.22951483816433	0.992643473890381	0.3243	12	1.6258485218702	-1.93008029811537	0.371944686305536	-0.746380657727619	1.23688245631231	0.817670606194467
2006-12-05	m_97	0	1.19879553177209	1.43711072699674	0.310761709643817	-0.2806	12	0.201699182143555	-0.915694976860099	1.37457818852046	-0.315845794877954	0.761820423411369	0.161189546024
2006-12-05	m_21	0	0.474600838669472	0.225245956065766	1.71500504121093	-0.0749	12	0.300109369057074	1.60536933940267	-1.08349104271613	1.5498052774706	-1.1384277081924	-1.05798956572115
2006-12-05	m_22	0	0.299092647991591	0.0894564120826215	1.24831400077516	-0.2315	12	1.3104806779596	0.0190470972535416	0.371944686305536	0.688735551771265	1.45281974399456	-0.471845761997523
2006-12-05	m_27	0	-1.39986953182912	1.95963470614348	-0.954692247088405	0.0662	12	-0.71842079144328	1.42562452676116	0.210229605303129	-0.315845794877954	-0.922490420510153	-0.589074522742249
2006-12-05	m_19	0	1.0576025881514	1.11852323446453	-0.0917352878345589	-0.3816	12	0.259569800948278	0.461278343878338	-0.153629326952287	0.113044011181348	0.211180339821641	-0.647688903114612
2006-12-05	m_16	0	-1.15573084703688	1.33571379079257	-1.29098204135272	-0.3943	12	1.87694858861008	-1.77099931319125	-0.436630718706498	-1.17691552057728	0.373133305583326	1.63827193140755
2006-12-05	m_49	0	1.68063879253337	2.82454675096801	0.154886875282251	0.3484	12	1.27506507489201	-0.0899317275808601	1.98909549632961	0.975758793671044	0.805007880947818	-1.05798956572115
2006-12-05	m_45	0	-1.08424074900108	1.17557800179442	-1.48227313827999	-0.2981	12	-0.795223039521473	1.02031963895124	0.533659767307944	-1.32042714152717	-0.49061584514566	-0.23738824050807
2007-03-04	m_20	1	0.891745560708347	0.795210145043044	-0.0405031358488461	-0.1173	13	1.14652952055056	0.167210128741298	-1.08349104271613	1.40629365652071	-0.274678557463414	-1.17521832646588
2007-03-04	m_72	0	1.89761124007201	3.60092841844763	0.335772530299226	-0.2168	13	-0.126333055586781	0.765792871931126	-0.396201948455897	2.37499709793245	-2.38006711236532	1.37450721973192
2007-03-04	m_5	0	-0.87620456371691	0.76773443747834	0.721927131610357	-0.1337	13	2.81051764943441	-1.18049063602164	0.857089929312757	-0.889892278677507	1.6687570316768	1.52104317066282
2007-03-04	m_88	0	-0.447263975502129	0.200045063781969	1.15047302909676	-0.0302	13	1.6258485218702	-1.93008029811537	0.371944686305536	-0.746380657727619	1.23688245631231	0.817670606194467
2007-03-04	m_97	0	1.23060862539802	1.51439758890401	0.404132726574294	-0.2637	13	0.201699182143555	-0.915694976860099	1.37457818852046	-0.315845794877954	0.761820423411369	0.161189546024
2007-03-04	m_12	0	-1.43918908574881	2.0712652245385	-0.819849443798511	-0.0189	13	-0.164487351700271	0.564912591051609	1.34223517231998	-0.459357415827842	-0.0587412697811669	0.934899366939193
2007-03-04	m_21	0	0.506413932295402	0.256455070822892	1.72364953085612	-0.2173	13	0.300109369057074	1.60536933940267	-1.08349104271613	1.5498052774706	-1.1384277081924	-1.05798956572115
2007-03-04	m_22	0	0.330905741617521	0.109498609835441	0.882453925135767	0.3531	13	1.3104806779596	0.0190470972535416	0.371944686305536	0.688735551771265	1.45281974399456	-0.471845761997523
2007-03-04	m_27	0	-1.36805643820319	1.8715784181092	-1.00202329204084	0.0457	13	-0.71842079144328	1.42562452676116	0.210229605303129	-0.315845794877954	-0.922490420510153	-0.589074522742249
2007-03-04	m_19	0	1.08941568177733	1.18682652770235	-0.0593311999050429	-0.0321	13	0.259569800948278	0.461278343878338	-0.153629326952287	0.113044011181348	0.211180339821641	-0.647688903114612
2007-03-04	m_16	0	-1.12391775341095	1.26319111643231	-1.29800489902517	-0.2426	13	1.87694858861008	-1.77099931319125	-0.436630718706498	-1.17691552057728	0.373133305583326	1.63827193140755
2007-03-04	m_49	0	1.7124518861593	2.93249146241053	0.196579926740488	0.4297	13	1.27506507489201	-0.0899317275808601	1.98909549632961	0.975758793671044	0.805007880947818	-1.05798956572115
2007-03-04	m_45	0	-1.05242765537515	1.10760396979843	-1.47773532209132	-0.1657	13	-0.795223039521473	1.02031963895124	0.533659767307944	-1.32042714152717	-0.49061584514566	-0.23738824050807
2007-08-15	m_20	0	0.9503674410977	0.903198273098591	-0.0156517524847505	-0.0344	13	1.14652952055056	0.167210128741298	-1.08349104271613	1.40629365652071	-0.274678557463414	-1.17521832646588
2007-08-15	m_72	0	1.95623312046136	3.82684802159	0.365410413242072	0.0206	13	-0.126333055586781	0.765792871931126	-0.396201948455897	2.37499709793245	-2.38006711236532	1.37450721973192
2007-08-15	m_5	0	-0.817582683327556	0.668441444077087	1.34357927351727	-0.0444	13	2.81051764943441	-1.18049063602164	0.857089929312757	-0.889892278677507	1.6687570316768	1.52104317066282
2007-08-15	m_88	0	-0.388642095112775	0.151042678093647	1.12866595226884	-0.2218	13	1.6258485218702	-1.93008029811537	0.371944686305536	-0.746380657727619	1.23688245631231	0.817670606194467
2007-08-15	m_97	0	1.28923050578738	1.66211529705278	0.362736884731383	0.039	13	0.201699182143555	-0.915694976860099	1.37457818852046	-0.315845794877954	0.761820423411369	0.161189546024
2007-08-15	m_12	0	-1.38056720535946	1.90596580851402	-0.867404713601171	-5e-04	13	-0.164487351700271	0.564912591051609	1.34223517231998	-0.459357415827842	-0.0587412697811669	0.934899366939193
2007-08-15	m_21	0	0.565035812684755	0.319265469616321	1.7053425416019	0.1102	13	0.300109369057074	1.60536933940267	-1.08349104271613	1.5498052774706	-1.1384277081924	-1.05798956572115
2007-08-15	m_22	0	0.389527622006874	0.15173176830633	0.370314282250359	0.1016	13	1.3104806779596	0.0190470972535416	0.371944686305536	0.688735551771265	1.45281974399456	-0.471845761997523
2007-08-15	m_27	0	-1.30943455781384	1.71461886119712	-1.27139993294778	-0.4334	13	-0.71842079144328	1.42562452676116	0.210229605303129	-0.315845794877954	-0.922490420510153	-0.589074522742249
2007-08-15	m_19	0	1.14803756216668	1.31799024414561	-0.17451326510733	-0.1373	13	0.259569800948278	0.461278343878338	-0.153629326952287	0.113044011181348	0.211180339821641	-0.647688903114612
2007-08-15	m_16	0	-1.06529587302159	1.13485529707684	-0.992135571889349	-0.0963	13	1.87694858861008	-1.77099931319125	-0.436630718706498	-1.17691552057728	0.373133305583326	1.63827193140755
2007-08-15	m_49	1	1.77107376654865	3.13670228655681	0.233467709800884	-0.4633	13	1.27506507489201	-0.0899317275808601	1.98909549632961	0.975758793671044	0.805007880947818	-1.05798956572115
2007-08-15	m_45	0	-0.993805774985796	0.987649918395118	-1.47997781445995	-0.0297	13	-0.795223039521473	1.02031963895124	0.533659767307944	-1.32042714152717	-0.49061584514566	-0.23738824050807
2007-10-21	m_20	0	0.974316623939692	0.949292883685239	0.015733265215432	0.1643	13	1.14652952055056	0.167210128741298	-1.08349104271613	1.40629365652071	-0.274678557463414	-1.17521832646588
2007-10-21	m_72	0	1.98018230330335	3.92112195431578	0.20979634838445	-0.3093	13	-0.126333055586781	0.765792871931126	-0.396201948455897	2.37499709793245	-2.38006711236532	1.37450721973192
2007-10-21	m_5	0	-0.793633500485564	0.62985413309297	1.66798494217862	0.245	13	2.81051764943441	-1.18049063602164	0.857089929312757	-0.889892278677507	1.6687570316768	1.52104317066282
2007-10-21	m_88	1	-0.364692912270783	0.133000920260545	0.943027627895215	0.3243	13	1.6258485218702	-1.93008029811537	0.371944686305536	-0.746380657727619	1.23688245631231	0.817670606194467
2007-10-21	m_97	0	1.31317968862937	1.72444089462873	0.319626440897778	-0.2806	13	0.201699182143555	-0.915694976860099	1.37457818852046	-0.315845794877954	0.761820423411369	0.161189546024
2007-10-21	m_12	0	-1.35661802251746	1.8404124590192	-0.868506814144642	-0.131	13	-0.164487351700271	0.564912591051609	1.34223517231998	-0.459357415827842	-0.0587412697811669	0.934899366939193
2007-10-21	m_21	0	0.588984995526747	0.346903324955642	1.35970880492236	-0.0749	13	0.300109369057074	1.60536933940267	-1.08349104271613	1.5498052774706	-1.1384277081924	-1.05798956572115
2007-10-21	m_22	0	0.413476804848866	0.170963068148027	0.907441363374688	-0.2315	13	1.3104806779596	0.0190470972535416	0.371944686305536	0.688735551771265	1.45281974399456	-0.471845761997523
2007-10-21	m_27	0	-1.28548537497185	1.65247264926651	-1.26398174257968	0.0662	13	-0.71842079144328	1.42562452676116	0.210229605303129	-0.315845794877954	-0.922490420510153	-0.589074522742249
2007-10-21	m_19	0	1.17198674500867	1.37355293047602	-0.202743362342023	-0.3816	13	0.259569800948278	0.461278343878338	-0.153629326952287	0.113044011181348	0.211180339821641	-0.647688903114612
2007-10-21	m_16	0	-1.0413466901796	1.08440292914801	-0.963211712304351	-0.3943	13	1.87694858861008	-1.77099931319125	-0.436630718706498	-1.17691552057728	0.373133305583326	1.63827193140755
2007-10-21	m_49	0	1.79502294939064	3.22210738883908	0.102025542853273	0.3484	13	1.27506507489201	-0.0899317275808601	1.98909549632961	0.975758793671044	0.805007880947818	-1.05798956572115
2007-10-21	m_45	0	-0.969856592143804	0.940621809324793	-1.52967657259623	-0.2981	13	-0.795223039521473	1.02031963895124	0.533659767307944	-1.32042714152717	-0.49061584514566	-0.23738824050807
2008-01-01	m_20	0	1.00005305923258	1.00010612128044	-0.0291065140104866	-0.2133	13	1.14652952055056	0.167210128741298	-1.08349104271613	1.40629365652071	-0.274678557463414	-1.17521832646588
2008-01-01	m_72	0	2.00591873859624	4.02370998585153	0.20662758354283	-0.3578	13	-0.126333055586781	0.765792871931126	-0.396201948455897	2.37499709793245	-2.38006711236532	1.37450721973192
2008-01-01	m_5	1	-0.767897065192678	0.589665902731527	1.69523548437788	0.1717	13	2.81051764943441	-1.18049063602164	0.857089929312757	-0.889892278677507	1.6687570316768	1.52104317066282
2008-01-01	m_88	0	-0.338956476977897	0.114891493285267	1.04124026377224	0.25	13	1.6258485218702	-1.93008029811537	0.371944686305536	-0.746380657727619	1.23688245631231	0.817670606194467
2008-01-01	m_97	0	1.33891612392226	1.792696386899	0.314476748549789	-0.1483	13	0.201699182143555	-0.915694976860099	1.37457818852046	-0.315845794877954	0.761820423411369	0.161189546024
2008-01-01	m_12	0	-1.33088158722458	1.77124579921341	-0.86647680063281	-0.0174	13	-0.164487351700271	0.564912591051609	1.34223517231998	-0.459357415827842	-0.0587412697811669	0.934899366939193
2008-01-01	m_21	0	0.614721430819634	0.377882437508938	1.28082852606214	0.212	13	0.300109369057074	1.60536933940267	-1.08349104271613	1.5498052774706	-1.1384277081924	-1.05798956572115
2008-01-01	m_22	0	0.439213240141753	0.192908270315817	0.886761456162795	-0.0366	13	1.3104806779596	0.0190470972535416	0.371944686305536	0.688735551771265	1.45281974399456	-0.471845761997523
2008-01-01	m_27	0	-1.25974893967896	1.58696739102226	-1.26338525028012	-0.0073	13	-0.71842079144328	1.42562452676116	0.210229605303129	-0.315845794877954	-0.922490420510153	-0.589074522742249
2008-01-01	m_19	0	1.19772318030156	1.43454081663168	-0.17263423660738	-0.0334	13	0.259569800948278	0.461278343878338	-0.153629326952287	0.113044011181348	0.211180339821641	-0.647688903114612
2008-01-01	m_16	0	-1.01561025488671	1.03146418983106	-0.968088933552559	-0.2147	13	1.87694858861008	-1.77099931319125	-0.436630718706498	-1.17691552057728	0.373133305583326	1.63827193140755
2008-01-01	m_49	0	1.82075938468353	3.31516473691314	0.10032127402987	0.0094	13	1.27506507489201	-0.0899317275808601	1.98909549632961	0.975758793671044	0.805007880947818	-1.05798956572115
2008-01-01	m_45	0	-0.944120156850917	0.8913628705722	-1.5289630299154	-0.2646	13	-0.795223039521473	1.02031963895124	0.533659767307944	-1.32042714152717	-0.49061584514566	-0.23738824050807
2009-02-02	m_20	0	1.14231835432381	1.30489122262507	-0.302001066454504	-0.0508	13	1.14652952055056	0.167210128741298	-1.08349104271613	1.40629365652071	-0.274678557463414	-1.17521832646588
2009-02-02	m_72	0	2.14818403368748	4.6146946425898	0.386333937513554	0.0935	13	-0.126333055586781	0.765792871931126	-0.396201948455897	2.37499709793245	-2.38006711236532	1.37450721973192
2009-02-02	m_5	0	-0.625631770101442	0.391415111760264	1.71529541630505	0.3161	13	2.81051764943441	-1.18049063602164	0.857089929312757	-0.889892278677507	1.6687570316768	1.52104317066282
2009-02-02	m_88	0	-0.19669118188666	0.0386874210319713	1.30252611015123	-0.021	13	1.6258485218702	-1.93008029811537	0.371944686305536	-0.746380657727619	1.23688245631231	0.817670606194467
2009-02-02	m_97	0	1.48118141901349	2.19389839603082	0.554881466438903	0.2747	13	0.201699182143555	-0.915694976860099	1.37457818852046	-0.315845794877954	0.761820423411369	0.161189546024
2009-02-02	m_12	0	-1.18861629213334	1.41280868992481	-0.965226834528454	0.3051	13	-0.164487351700271	0.564912591051609	1.34223517231998	-0.459357415827842	-0.0587412697811669	0.934899366939193
2009-02-02	m_21	0	0.75698672591087	0.573028903205258	1.03862563035509	-0.1443	13	0.300109369057074	1.60536933940267	-1.08349104271613	1.5498052774706	-1.1384277081924	-1.05798956572115
2009-02-02	m_22	0	0.581478535232988	0.338117286936702	0.395757135035135	-0.0844	13	1.3104806779596	0.0190470972535416	0.371944686305536	0.688735551771265	1.45281974399456	-0.471845761997523
2009-02-02	m_27	0	-1.11748364458772	1.24876969592106	-1.32638895249612	-0.4394	13	-0.71842079144328	1.42562452676116	0.210229605303129	-0.315845794877954	-0.922490420510153	-0.589074522742249
2009-02-02	m_19	0	1.33998847539279	1.7955691141855	-0.653355530447375	-0.2439	13	0.259569800948278	0.461278343878338	-0.153629326952287	0.113044011181348	0.211180339821641	-0.647688903114612
2009-02-02	m_16	0	-0.873344959795478	0.762731418800165	-0.0347043941249229	0.0883	13	1.87694858861008	-1.77099931319125	-0.436630718706498	-1.17691552057728	0.373133305583326	1.63827193140755
2009-02-02	m_49	1	1.96302467977476	3.85346589340481	0.124019927593018	-0.3944	13	1.27506507489201	-0.0899317275808601	1.98909549632961	0.975758793671044	0.805007880947818	-1.05798956572115
2009-02-02	m_45	0	-0.801854861759681	0.642971219327637	-1.53474650600694	0.0862	13	-0.795223039521473	1.02031963895124	0.533659767307944	-1.32042714152717	-0.49061584514566	-0.23738824050807
2009-02-08	m_20	0	1.14446305726489	1.3097956894441	-0.302001066454504	0.1629	13	1.14652952055056	0.167210128741298	-1.08349104271613	1.40629365652071	-0.274678557463414	-1.17521832646588
2009-02-08	m_72	0	2.15032873662855	4.62391367557054	0.386333937513554	-0.0139	13	-0.126333055586781	0.765792871931126	-0.396201948455897	2.37499709793245	-2.38006711236532	1.37450721973192
2009-02-08	m_5	0	-0.623487067160368	0.388736122916237	1.71529541630505	-0.0116	13	2.81051764943441	-1.18049063602164	0.857089929312757	-0.889892278677507	1.6687570316768	1.52104317066282
2009-02-08	m_88	0	-0.194546478945587	0.0378483324701256	1.30252611015123	0.0259	13	1.6258485218702	-1.93008029811537	0.371944686305536	-0.746380657727619	1.23688245631231	0.817670606194467
2009-02-08	m_97	0	1.48332612195457	2.20025638407277	0.554881466438903	0.0656	13	0.201699182143555	-0.915694976860099	1.37457818852046	-0.315845794877954	0.761820423411369	0.161189546024
2009-02-08	m_12	0	-1.18647158919227	1.40771483196043	-0.965226834528454	-0.0269	13	-0.164487351700271	0.564912591051609	1.34223517231998	-0.459357415827842	-0.0587412697811669	0.934899366939193
2009-02-08	m_21	0	0.759131428851944	0.576280526270793	1.03862563035509	-0.3047	13	0.300109369057074	1.60536933940267	-1.08349104271613	1.5498052774706	-1.1384277081924	-1.05798956572115
2009-02-08	m_22	0	0.583623238174062	0.340616084136778	0.395757135035135	0.2562	13	1.3104806779596	0.0190470972535416	0.371944686305536	0.688735551771265	1.45281974399456	-0.471845761997523
2009-02-08	m_27	0	-1.11533894164665	1.24398095475347	-1.32638895249612	0.1337	13	-0.71842079144328	1.42562452676116	0.210229605303129	-0.315845794877954	-0.922490420510153	-0.589074522742249
2009-02-08	m_19	0	1.34213317833387	1.80132146838457	-0.653355530447375	0.1336	13	0.259569800948278	0.461278343878338	-0.153629326952287	0.113044011181348	0.211180339821641	-0.647688903114612
2009-02-08	m_16	1	-0.871200256854404	0.75898988754318	-0.0347043941249229	-0.0612	13	1.87694858861008	-1.77099931319125	-0.436630718706498	-1.17691552057728	0.373133305583326	1.63827193140755
2009-02-08	m_49	0	1.96516938271584	3.86189070276374	0.124019927593018	0.3686	13	1.27506507489201	-0.0899317275808601	1.98909549632961	0.975758793671044	0.805007880947818	-1.05798956572115
2009-02-08	m_45	0	-0.799710158818607	0.639536338117682	-1.53474650600694	0.3673	13	-0.795223039521473	1.02031963895124	0.533659767307944	-1.32042714152717	-0.49061584514566	-0.23738824050807
2009-02-15	m_20	0	1.14696521069614	1.31552919454725	-0.302001066454504	0.2474	13	1.14652952055056	0.167210128741298	-1.08349104271613	1.40629365652071	-0.274678557463414	-1.17521832646588
2009-02-15	m_72	0	2.1528308900598	4.63468084119569	0.386333937513554	0.0749	13	-0.126333055586781	0.765792871931126	-0.396201948455897	2.37499709793245	-2.38006711236532	1.37450721973192
2009-02-15	m_5	0	-0.620984913729115	0.385622263079156	1.71529541630505	0.1955	13	2.81051764943441	-1.18049063602164	0.857089929312757	-0.889892278677507	1.6687570316768	1.52104317066282
2009-02-15	m_88	0	-0.192044325514334	0.0368810229622554	1.30252611015123	-0.2201	13	1.6258485218702	-1.93008029811537	0.371944686305536	-0.746380657727619	1.23688245631231	0.817670606194467
2009-02-15	m_97	0	1.48582827538582	2.207685663936	0.554881466438903	0.1562	13	0.201699182143555	-0.915694976860099	1.37457818852046	-0.315845794877954	0.761820423411369	0.161189546024
2009-02-15	m_12	1	-1.18396943576102	1.40178362481626	-0.965226834528454	-0.0091	13	-0.164487351700271	0.564912591051609	1.34223517231998	-0.459357415827842	-0.0587412697811669	0.934899366939193
2009-02-15	m_21	0	0.761633582283196	0.580085713661535	1.03862563035509	0.1561	13	0.300109369057074	1.60536933940267	-1.08349104271613	1.5498052774706	-1.1384277081924	-1.05798956572115
2009-02-15	m_22	0	0.586125391605315	0.343542974684484	0.395757135035135	0.0876	13	1.3104806779596	0.0190470972535416	0.371944686305536	0.688735551771265	1.45281974399456	-0.471845761997523
2009-02-15	m_27	0	-1.1128367882154	1.23840571720556	-1.32638895249612	-0.1593	13	-0.71842079144328	1.42562452676116	0.210229605303129	-0.315845794877954	-0.922490420510153	-0.589074522742249
2009-02-15	m_19	0	1.34463533176512	1.80804417543109	-0.653355530447375	0.04	13	0.259569800948278	0.461278343878338	-0.153629326952287	0.113044011181348	0.211180339821641	-0.647688903114612
2009-02-15	m_16	0	-0.868698103423151	0.75463639489098	-0.0347043941249229	0.015	13	1.87694858861008	-1.77099931319125	-0.436630718706498	-1.17691552057728	0.373133305583326	1.63827193140755
2009-02-15	m_49	0	1.96767153614709	3.87173127416345	0.124019927593018	-0.3166	13	1.27506507489201	-0.0899317275808601	1.98909549632961	0.975758793671044	0.805007880947818	-1.05798956572115
2009-02-15	m_45	0	-0.797208005387354	0.635540603853684	-1.53474650600694	-0.1463	13	-0.795223039521473	1.02031963895124	0.533659767307944	-1.32042714152717	-0.49061584514566	-0.23738824050807
2009-11-26	m_20	0	1.24848114990697	1.55870518167304	-0.279003186107178	-0.1382	13	1.14652952055056	0.167210128741298	-1.08349104271613	1.40629365652071	-0.274678557463414	-1.17521832646588
2009-11-26	m_72	0	2.25434682927064	5.08207962664257	0.877704163720152	0.0494	13	-0.126333055586781	0.765792871931126	-0.396201948455897	2.37499709793245	-2.38006711236532	1.37450721973192
2009-11-26	m_5	0	-0.519468974518284	0.269848015487077	1.68416411553702	0.1157	13	2.81051764943441	-1.18049063602164	0.857089929312757	-0.889892278677507	1.6687570316768	1.52104317066282
2009-11-26	m_88	0	-0.0905283863035021	0.0081953887267161	1.37847347082576	0.0973	13	1.6258485218702	-1.93008029811537	0.371944686305536	-0.746380657727619	1.23688245631231	0.817670606194467
2009-11-26	m_97	0	1.58734421459665	2.51966165561346	0.915127155957445	0.4982	13	0.201699182143555	-0.915694976860099	1.37457818852046	-0.315845794877954	0.761820423411369	0.161189546024
2009-11-26	m_12	0	-1.08245349655018	1.17170557219372	-0.908008051659578	-0.2665	13	-0.164487351700271	0.564912591051609	1.34223517231998	-0.459357415827842	-0.0587412697811669	0.934899366939193
2009-11-26	m_22	1	0.687641330816147	0.472850599846601	0.168888446296859	-0.2603	13	1.3104806779596	0.0190470972535416	0.371944686305536	0.688735551771265	1.45281974399456	-0.471845761997523
2009-11-26	m_27	0	-1.01132084900457	1.02276985963132	-1.26599513141841	-0.0274	13	-0.71842079144328	1.42562452676116	0.210229605303129	-0.315845794877954	-0.922490420510153	-0.589074522742249
2009-11-26	m_19	0	1.44615127097595	2.09135349854536	-0.570598023263633	0.1452	13	0.259569800948278	0.461278343878338	-0.153629326952287	0.113044011181348	0.211180339821641	-0.647688903114612
2009-11-26	m_16	0	-0.76718216421232	0.588568473085499	0.0676654802524833	0.1772	13	1.87694858861008	-1.77099931319125	-0.436630718706498	-1.17691552057728	0.373133305583326	1.63827193140755
2009-11-26	m_66	0	-1.44884024898364	2.09913806707498	-1.49761188795684	0.0863	13	0.238029401541173	-0.0441164650539662	0.69537484831035	-0.172334173928065	0.589070593265572	0.465984323960288
2009-11-26	m_49	0	2.06918747535792	4.28153680817809	0.193368535373317	-0.0195	13	1.27506507489201	-0.0899317275808601	1.98909549632961	0.975758793671044	0.805007880947818	-1.05798956572115
2009-11-26	m_45	0	-0.695692066176523	0.483987450940959	-1.49761188795684	-0.0675	13	-0.795223039521473	1.02031963895124	0.533659767307944	-1.32042714152717	-0.49061584514566	-0.23738824050807
2009-12-24	m_20	0	1.25848976363198	1.58379648516649	-0.190174467069038	0.1301	13	1.14652952055056	0.167210128741298	-1.08349104271613	1.40629365652071	-0.274678557463414	-1.17521832646588
2009-12-24	m_72	0	2.26435544299565	5.12730557222401	0.872954576318221	0.3752	13	-0.126333055586781	0.765792871931126	-0.396201948455897	2.37499709793245	-2.38006711236532	1.37450721973192
2009-12-24	m_5	0	-0.509460360793272	0.259549859219611	1.67865044340332	0.2769	13	2.81051764943441	-1.18049063602164	0.857089929312757	-0.889892278677507	1.6687570316768	1.52104317066282
2009-12-24	m_88	0	-0.0805197725784906	0.00648343377609185	1.41192378403231	0.2756	13	1.6258485218702	-1.93008029811537	0.371944686305536	-0.746380657727619	1.23688245631231	0.817670606194467
2009-12-24	m_97	0	1.59735282832166	2.55153605814721	0.950675348745927	0.2354	13	0.201699182143555	-0.915694976860099	1.37457818852046	-0.315845794877954	0.761820423411369	0.161189546024
2009-12-24	m_12	0	-1.07244488282517	1.1501380266979	-1.35396285930427	0.0909	13	-0.164487351700271	0.564912591051609	1.34223517231998	-0.459357415827842	-0.0587412697811669	0.934899366939193
2009-12-24	m_22	0	0.697649944541158	0.486715445118282	-0.0185322165734155	0.0962	13	1.3104806779596	0.0190470972535416	0.371944686305536	0.688735551771265	1.45281974399456	-0.471845761997523
2009-12-24	m_27	0	-1.00131223527955	1.00262619252054	-0.889827369209039	0.0389	13	-0.71842079144328	1.42562452676116	0.210229605303129	-0.315845794877954	-0.922490420510153	-0.589074522742249
2009-12-24	m_19	0	1.45615988470096	2.12040160981232	-0.549998515842759	0.0235	13	0.259569800948278	0.461278343878338	-0.153629326952287	0.113044011181348	0.211180339821641	-0.647688903114612
2009-12-24	m_16	1	-0.757173550487308	0.573311785557556	0.14432456598329	-0.0048	13	1.87694858861008	-1.77099931319125	-0.436630718706498	-1.17691552057728	0.373133305583326	1.63827193140755
2009-12-24	m_66	0	-1.43883163525863	2.07023647462103	-1.35396285930427	0.1005	13	0.238029401541173	-0.0441164650539662	0.69537484831035	-0.172334173928065	0.589070593265572	0.465984323960288
2009-12-24	m_49	0	2.07919608908293	4.32305637685776	-0.0178686426059271	-0.2441	13	1.27506507489201	-0.0899317275808601	1.98909549632961	0.975758793671044	0.805007880947818	-1.05798956572115
2009-12-24	m_45	0	-0.685683452451511	0.470161796965824	-1.22253569988727	0.1871	13	-0.795223039521473	1.02031963895124	0.533659767307944	-1.32042714152717	-0.49061584514566	-0.23738824050807
2009-12-31	m_20	0	1.26099191706324	1.59010061489882	-0.190174467069038	-0.2565	13	1.14652952055056	0.167210128741298	-1.08349104271613	1.40629365652071	-0.274678557463414	-1.17521832646588
2009-12-31	m_72	0	2.2668575964269	5.13864336247834	0.872954576318221	0.1766	13	-0.126333055586781	0.765792871931126	-0.396201948455897	2.37499709793245	-2.38006711236532	1.37450721973192
2009-12-31	m_5	0	-0.506958207362019	0.257006624011712	1.67865044340332	0.0384	13	2.81051764943441	-1.18049063602164	0.857089929312757	-0.889892278677507	1.6687570316768	1.52104317066282
2009-12-31	m_88	0	-0.0780176191472376	0.00608674889740342	1.41192378403231	0.084	13	1.6258485218702	-1.93008029811537	0.371944686305536	-0.746380657727619	1.23688245631231	0.817670606194467
2009-12-31	m_97	0	1.59985498175292	2.55953596263962	0.950675348745927	0.5285	13	0.201699182143555	-0.915694976860099	1.37457818852046	-0.315845794877954	0.761820423411369	0.161189546024
2009-12-31	m_12	1	-1.06994272939392	1.14477744418291	-1.35396285930427	-0.04	13	-0.164487351700271	0.564912591051609	1.34223517231998	-0.459357415827842	-0.0587412697811669	0.934899366939193
2009-12-31	m_22	0	0.700152097972411	0.490212960295169	-0.0185322165734155	-0.259	13	1.3104806779596	0.0190470972535416	0.371944686305536	0.688735551771265	1.45281974399456	-0.471845761997523
2009-12-31	m_27	0	-0.998810081848302	0.997621579601811	-0.889827369209039	-0.0316	13	-0.71842079144328	1.42562452676116	0.210229605303129	-0.315845794877954	-0.922490420510153	-0.589074522742249
2009-12-31	m_19	0	1.45866203813222	2.12769494148803	-0.549998515842759	-0.0555	13	0.259569800948278	0.461278343878338	-0.153629326952287	0.113044011181348	0.211180339821641	-0.647688903114612
2009-12-31	m_16	0	-0.754671397056055	0.569528917534538	0.14432456598329	0.2813	13	1.87694858861008	-1.77099931319125	-0.436630718706498	-1.17691552057728	0.373133305583326	1.63827193140755
2009-12-31	m_66	0	-1.43632948182738	2.06304238036651	-1.35396285930427	0.2602	13	0.238029401541173	-0.0441164650539662	0.69537484831035	-0.172334173928065	0.589070593265572	0.465984323960288
2009-12-31	m_49	0	2.08169824251419	4.33346757288665	-0.0178686426059271	-0.162	13	1.27506507489201	-0.0899317275808601	1.98909549632961	0.975758793671044	0.805007880947818	-1.05798956572115
2009-12-31	m_45	0	-0.683181299020258	0.466736687331007	-1.22253569988727	0.3243	13	-0.795223039521473	1.02031963895124	0.533659767307944	-1.32042714152717	-0.49061584514566	-0.23738824050807
2010-10-15	m_20	0	1.36393765823479	1.86032593555099	-0.15342049265376	-0.1382	14	1.14652952055056	0.167210128741298	-1.08349104271613	1.40629365652071	-0.274678557463414	-1.17521832646588
2010-10-15	m_72	0	2.36980333759845	5.61596785889274	0.917284925919025	0.0494	14	-0.126333055586781	0.765792871931126	-0.396201948455897	2.37499709793245	-2.38006711236532	1.37450721973192
2010-10-15	m_5	0	-0.404012466190472	0.163226072837307	1.69721308251234	0.1157	14	2.81051764943441	-1.18049063602164	0.857089929312757	-0.889892278677507	1.6687570316768	1.52104317066282
2010-10-15	m_90	1	-1.41845695731843	2.01202013976506	-1.31833824748117	-0.1328	14	-0.272329583536414	0.625932704577701	1.18052009131757	0.2582006889216	0.373133305583326	-0.940760804976428
2010-10-15	m_88	0	0.0249281220243095	0.000621411267658865	1.43269861779861	0.0973	14	1.6258485218702	-1.93008029811537	0.371944686305536	-0.746380657727619	1.23688245631231	0.817670606194467
2010-10-15	m_97	0	1.70280072292446	2.89953030199207	0.566037140136789	0.4982	14	0.201699182143555	-0.915694976860099	1.37457818852046	-0.315845794877954	0.761820423411369	0.161189546024
2010-10-15	m_12	0	-0.966996988222372	0.935083175231138	-0.943786630711889	-0.2665	14	-0.164487351700271	0.564912591051609	1.34223517231998	-0.459357415827842	-0.0587412697811669	0.934899366939193
2010-10-15	m_22	0	0.803097839143959	0.644966139237696	0.780570772961899	-0.2603	14	1.3104806779596	0.0190470972535416	0.371944686305536	0.688735551771265	1.45281974399456	-0.471845761997523
2010-10-15	m_27	0	-0.895864340676754	0.802572916896195	-1.21217677778197	-0.0274	14	-0.71842079144328	1.42562452676116	0.210229605303129	-0.315845794877954	-0.922490420510153	-0.589074522742249
2010-10-15	m_19	0	1.56160777930376	2.43861885638203	-0.282801764106438	0.1452	14	0.259569800948278	0.461278343878338	-0.153629326952287	0.113044011181348	0.211180339821641	-0.647688903114612
2010-10-15	m_16	0	-0.651725655884508	0.424746330538092	0.443178714798613	0.1772	14	1.87694858861008	-1.77099931319125	-0.436630718706498	-1.17691552057728	0.373133305583326	1.63827193140755
2010-10-15	m_66	0	-1.33338374065583	1.77791219984534	-1.31833824748117	0.0863	14	0.238029401541173	-0.0441164650539662	0.69537484831035	-0.172334173928065	0.589070593265572	0.465984323960288
2010-10-15	m_49	0	2.18464398368573	4.77266933545427	-0.211719289136092	-0.0195	14	1.27506507489201	-0.0899317275808601	1.98909549632961	0.975758793671044	0.805007880947818	-1.05798956572115
2010-10-15	m_45	0	-0.580235557848711	0.336673302592005	-1.00551509814971	-0.0675	14	-0.795223039521473	1.02031963895124	0.533659767307944	-1.32042714152717	-0.49061584514566	-0.23738824050807
2011-01-19	m_20	0	1.39825290529197	1.95511118715743	-0.14981435032879	0.3317	13	1.14652952055056	0.167210128741298	-1.08349104271613	1.40629365652071	-0.274678557463414	-1.17521832646588
2011-01-19	m_72	0	2.40411858465563	5.77978616908659	0.841802151207933	0.2413	13	-0.126333055586781	0.765792871931126	-0.396201948455897	2.37499709793245	-2.38006711236532	1.37450721973192
2011-01-19	m_5	0	-0.369697219133289	0.136676033834887	1.67675660800959	0.1687	13	2.81051764943441	-1.18049063602164	0.857089929312757	-0.889892278677507	1.6687570316768	1.52104317066282
2011-01-19	m_90	0	-1.38414171026125	1.91584827408493	-0.869721098602592	0.1012	13	-0.272329583536414	0.625932704577701	1.18052009131757	0.2582006889216	0.373133305583326	-0.940760804976428
2011-01-19	m_88	0	0.0592433690814921	0.00350977678012589	1.40071422532813	0.2225	13	1.6258485218702	-1.93008029811537	0.371944686305536	-0.746380657727619	1.23688245631231	0.817670606194467
2011-01-19	m_97	0	1.73711596998165	3.01757189316527	0.486765885696508	0.0677	13	0.201699182143555	-0.915694976860099	1.37457818852046	-0.315845794877954	0.761820423411369	0.161189546024
2011-01-19	m_12	0	-0.932681741165189	0.869895230302929	-1.05949653014869	-0.0763	13	-0.164487351700271	0.564912591051609	1.34223517231998	-0.459357415827842	-0.0587412697811669	0.934899366939193
2011-01-19	m_22	0	0.837413086201141	0.70126067694092	0.738636124798967	-0.2045	13	1.3104806779596	0.0190470972535416	0.371944686305536	0.688735551771265	1.45281974399456	-0.471845761997523
2011-01-19	m_27	0	-0.861549093619572	0.742266840716705	-1.2589761161602	0.1353	13	-0.71842079144328	1.42562452676116	0.210229605303129	-0.315845794877954	-0.922490420510153	-0.589074522742249
2011-01-19	m_16	1	-0.617410408827325	0.381195612928325	0.359498742607131	-0.3378	13	1.87694858861008	-1.77099931319125	-0.436630718706498	-1.17691552057728	0.373133305583326	1.63827193140755
2011-01-19	m_66	0	-1.29906849359865	1.68757895106066	-1.2589761161602	-0.0307	13	0.238029401541173	-0.0441164650539662	0.69537484831035	-0.172334173928065	0.589070593265572	0.465984323960288
2011-01-19	m_49	0	2.21895923074292	4.92378006769919	-0.272627771000473	0.055	13	1.27506507489201	-0.0899317275808601	1.98909549632961	0.975758793671044	0.805007880947818	-1.05798956572115
2011-01-19	m_45	0	-0.545920310791528	0.298028985734719	-1.08378981480568	-0.263	13	-0.795223039521473	1.02031963895124	0.533659767307944	-1.32042714152717	-0.49061584514566	-0.23738824050807
2011-02-24	m_20	0	1.41112112293841	1.99126282360296	-0.149048958329102	-0.1049	13	1.14652952055056	0.167210128741298	-1.08349104271613	1.40629365652071	-0.274678557463414	-1.17521832646588
2011-02-24	m_72	0	2.41698680230207	5.8418252025024	0.836604758179305	-0.0534	13	-0.126333055586781	0.765792871931126	-0.396201948455897	2.37499709793245	-2.38006711236532	1.37450721973192
2011-02-24	m_5	0	-0.356829001486846	0.127326936302099	1.69625082503514	-0.197	13	2.81051764943441	-1.18049063602164	0.857089929312757	-0.889892278677507	1.6687570316768	1.52104317066282
2011-02-24	m_90	0	-1.3712734926148	1.880390991548	-0.864252077208476	0.0932	13	-0.272329583536414	0.625932704577701	1.18052009131757	0.2582006889216	0.373133305583326	-0.940760804976428
2011-02-24	m_88	0	0.0721115867279358	0.00520008094042061	1.36907121732869	-0.1706	13	1.6258485218702	-1.93008029811537	0.371944686305536	-0.746380657727619	1.23688245631231	0.817670606194467
2011-02-24	m_97	0	1.74998418762809	3.06244465694834	0.508181125478081	0.0487	13	0.201699182143555	-0.915694976860099	1.37457818852046	-0.315845794877954	0.761820423411369	0.161189546024
2011-02-24	m_12	0	-0.919813523518746	0.846056918047971	-1.06510873053306	0.2517	13	-0.164487351700271	0.564912591051609	1.34223517231998	-0.459357415827842	-0.0587412697811669	0.934899366939193
2011-02-24	m_22	1	0.850281303847584	0.722978295672748	0.741590348739116	-0.1546	13	1.3104806779596	0.0190470972535416	0.371944686305536	0.688735551771265	1.45281974399456	-0.471845761997523
2011-02-24	m_27	0	-0.848680875973128	0.720259229242516	-1.26189953467458	-0.2357	13	-0.71842079144328	1.42562452676116	0.210229605303129	-0.315845794877954	-0.922490420510153	-0.589074522742249
2011-02-24	m_16	0	-0.604542191180882	0.365471260917782	0.356212438567035	0.2396	13	1.87694858861008	-1.77099931319125	-0.436630718706498	-1.17691552057728	0.373133305583326	1.63827193140755
2011-02-24	m_66	0	-1.2862002759522	1.65431114985953	-1.26189953467458	0.2851	13	0.238029401541173	-0.0441164650539662	0.69537484831035	-0.172334173928065	0.589070593265572	0.465984323960288
2011-02-24	m_49	0	2.23182744838936	4.98105375938416	-0.271574250277457	-0.2905	13	1.27506507489201	-0.0899317275808601	1.98909549632961	0.975758793671044	0.805007880947818	-1.05798956572115
2011-02-24	m_45	0	-0.533052093145085	0.284144534006356	-1.08835669723929	0.034	13	-0.795223039521473	1.02031963895124	0.533659767307944	-1.32042714152717	-0.49061584514566	-0.23738824050807
2011-03-22	m_20	0	1.42041483568307	2.01757830542855	-0.144307606804739	-0.1173	14	1.14652952055056	0.167210128741298	-1.08349104271613	1.40629365652071	-0.274678557463414	-1.17521832646588
2011-03-22	m_72	0	2.42628051504673	5.88683713769541	0.833289466034883	-0.2168	14	-0.126333055586781	0.765792871931126	-0.396201948455897	2.37499709793245	-2.38006711236532	1.37450721973192
2011-03-22	m_5	0	-0.347535288742192	0.120780776921119	1.7004102876134	-0.1337	14	2.81051764943441	-1.18049063602164	0.857089929312757	-0.889892278677507	1.6687570316768	1.52104317066282
2011-03-22	m_90	0	-1.36197977987015	1.85498892077514	-1.17940209981446	-0.0546	14	-0.272329583536414	0.625932704577701	1.18052009131757	0.2582006889216	0.373133305583326	-0.940760804976428
2011-03-22	m_88	0	0.0814052994725891	0.00662682278222191	1.37940685425581	-0.0302	14	1.6258485218702	-1.93008029811537	0.371944686305536	-0.746380657727619	1.23688245631231	0.817670606194467
2011-03-22	m_97	0	1.75927790037274	3.09505873073992	0.483327499552654	-0.2637	14	0.201699182143555	-0.915694976860099	1.37457818852046	-0.315845794877954	0.761820423411369	0.161189546024
2011-03-22	m_12	0	-0.910519810774092	0.829046325812089	-0.741100581559267	-0.0189	14	-0.164487351700271	0.564912591051609	1.34223517231998	-0.459357415827842	-0.0587412697811669	0.934899366939193
2011-03-22	m_22	0	0.859575016592238	0.738869209149546	0.746592458596163	0.3531	14	1.3104806779596	0.0190470972535416	0.371944686305536	0.688735551771265	1.45281974399456	-0.471845761997523
2011-03-22	m_27	0	-0.839387163228475	0.704570809792746	-1.25532352888843	0.0457	14	-0.71842079144328	1.42562452676116	0.210229605303129	-0.315845794877954	-0.922490420510153	-0.589074522742249
2011-03-22	m_16	1	-0.595248478436228	0.354320751080645	0.341165556741734	-0.2426	14	1.87694858861008	-1.77099931319125	-0.436630718706498	-1.17691552057728	0.373133305583326	1.63827193140755
2011-03-22	m_66	0	-1.27690656320755	1.63049037116252	-1.25532352888843	-0.4086	14	0.238029401541173	-0.0441164650539662	0.69537484831035	-0.172334173928065	0.589070593265572	0.465984323960288
2011-03-22	m_49	0	2.24112116113401	5.02262405888266	-0.273943282799845	0.4297	14	1.27506507489201	-0.0899317275808601	1.98909549632961	0.975758793671044	0.805007880947818	-1.05798956572115
2011-03-22	m_45	0	-0.523758380400431	0.274322841039683	-1.08481094419915	-0.1657	14	-0.795223039521473	1.02031963895124	0.533659767307944	-1.32042714152717	-0.49061584514566	-0.23738824050807
2013-08-19	m_5	0	-0.0326214068945066	0.00106415618777696	1.70841348234994	0.1687	10	2.81051764943441	-1.18049063602164	0.857089929312757	-0.889892278677507	1.6687570316768	1.52104317066282
2013-08-19	m_90	0	-1.04706589802246	1.09634699480159	-1.20160796946779	0.1012	10	-0.272329583536414	0.625932704577701	1.18052009131757	0.2582006889216	0.373133305583326	-0.940760804976428
2013-08-19	m_88	0	0.396319181320274	0.157068893482373	1.27754353359455	0.2225	10	1.6258485218702	-1.93008029811537	0.371944686305536	-0.746380657727619	1.23688245631231	0.817670606194467
2013-08-19	m_12	0	-0.595605928926407	0.354746422572288	0.710111535779066	-0.0763	10	-0.164487351700271	0.564912591051609	1.34223517231998	-0.459357415827842	-0.0587412697811669	0.934899366939193
2013-08-19	m_22	1	1.17448889843992	1.37942417255863	0.0809758315327959	-0.2045	10	1.3104806779596	0.0190470972535416	0.371944686305536	0.688735551771265	1.45281974399456	-0.471845761997523
2013-08-19	m_27	0	-0.524473281380789	0.275072222882332	-0.312502432029063	0.1353	10	-0.71842079144328	1.42562452676116	0.210229605303129	-0.315845794877954	-0.922490420510153	-0.589074522742249
2013-08-19	m_16	0	-0.280334596588543	0.0785874860444611	0.565414423957	-0.3378	10	1.87694858861008	-1.77099931319125	-0.436630718706498	-1.17691552057728	0.373133305583326	1.63827193140755
2013-08-19	m_45	0	-0.208844498552746	0.0436160245757479	-0.817646352206123	-0.263	10	-0.795223039521473	1.02031963895124	0.533659767307944	-1.32042714152717	-0.49061584514566	-0.23738824050807
2013-08-30	m_5	0	-0.0286894515025377	0.000823084627516463	1.71261750431523	0.245	10	2.81051764943441	-1.18049063602164	0.857089929312757	-0.889892278677507	1.6687570316768	1.52104317066282
2013-08-30	m_90	0	-1.0431339426305	1.08812842226784	-1.20156808008743	0.0207	10	-0.272329583536414	0.625932704577701	1.18052009131757	0.2582006889216	0.373133305583326	-0.940760804976428
2013-08-30	m_88	1	0.400251136712243	0.160200972439443	1.26709162436193	0.3243	10	1.6258485218702	-1.93008029811537	0.371944686305536	-0.746380657727619	1.23688245631231	0.817670606194467
2013-08-30	m_12	0	-0.591673973534438	0.350078090958031	0.713088844912837	-0.131	10	-0.164487351700271	0.564912591051609	1.34223517231998	-0.459357415827842	-0.0587412697811669	0.934899366939193
2013-08-30	m_22	0	1.17842085383189	1.38867570874589	0.0816556989009817	-0.2315	10	1.3104806779596	0.0190470972535416	0.371944686305536	0.688735551771265	1.45281974399456	-0.471845761997523
2013-08-30	m_27	0	-0.52054132598882	0.270963272062199	-0.312229811438365	0.0662	10	-0.71842079144328	1.42562452676116	0.210229605303129	-0.315845794877954	-0.922490420510153	-0.589074522742249
2013-08-30	m_16	0	-0.276402641196574	0.076398420060442	0.567547470282542	-0.3943	10	1.87694858861008	-1.77099931319125	-0.436630718706498	-1.17691552057728	0.373133305583326	1.63827193140755
2013-08-30	m_45	0	-0.204912543160777	0.0419891503446173	-0.81755604801938	-0.2981	10	-0.795223039521473	1.02031963895124	0.533659767307944	-1.32042714152717	-0.49061584514566	-0.23738824050807
2013-12-01	m_5	1	0.00455344408410778	2.07338530270961e-05	1.69237457290854	-0.0116	10	2.81051764943441	-1.18049063602164	0.857089929312757	-0.889892278677507	1.6687570316768	1.52104317066282
2013-12-01	m_90	0	-1.00989104704385	1.01987992689932	-1.23072400633333	0.1524	10	-0.272329583536414	0.625932704577701	1.18052009131757	0.2582006889216	0.373133305583326	-0.940760804976428
2013-12-01	m_88	0	0.433494032298889	0.18791707603875	1.30107182411046	0.0259	10	1.6258485218702	-1.93008029811537	0.371944686305536	-0.746380657727619	1.23688245631231	0.817670606194467
2013-12-01	m_12	0	-0.558431077947793	0.311845268817934	0.614242687609098	-0.0269	10	-0.164487351700271	0.564912591051609	1.34223517231998	-0.459357415827842	-0.0587412697811669	0.934899366939193
2013-12-01	m_22	0	1.21166374941854	1.46812904165499	0.0778226444941122	0.2562	10	1.3104806779596	0.0190470972535416	0.371944686305536	0.688735551771265	1.45281974399456	-0.471845761997523
2013-12-01	m_27	0	-0.487298430402175	0.237459760272423	-0.328715913576839	0.1337	10	-0.71842079144328	1.42562452676116	0.210229605303129	-0.315845794877954	-0.922490420510153	-0.589074522742249
2013-12-01	m_16	0	-0.243159745609929	0.0591266618850851	0.675901626391611	-0.0612	10	1.87694858861008	-1.77099931319125	-0.436630718706498	-1.17691552057728	0.373133305583326	1.63827193140755
2013-12-01	m_45	0	-0.171669647574132	0.0294704678982265	-0.711296381685117	0.3673	10	-0.795223039521473	1.02031963895124	0.533659767307944	-1.32042714152717	-0.49061584514566	-0.23738824050807
